# Supplementary material for: New species of Pseudosperma (Agaricales, Inocybaceae) from Pakistan revealed by morphology and multi-locus phylogenetic reconstruction
Source: MycoKeys. 2020 Jul 10;69:1–31. doi: 10.3897/mycokeys.69.33563 (PMC7367896; doi:10.3897/mycokeys.69.33563)
Supplement: XML Treatment for Pseudosperma brunneoumbonatum [file mycokeys.69.33563-treatment1.xml]

<!DOCTYPE tp:taxon-treatment
  PUBLIC "-//TaxonX//DTD Taxonomic Treatment Publishing DTD v0 20100105//EN" "tax-treatment-NSO.dtd">
<tp:taxon-treatment xmlns:tp="http://www.plazi.org/taxpub"><tp:treatment-meta><kwd-group><label>Taxon classification</label><kwd><named-content xmlns:xlink="http://www.w3.org/1999/xlink" content-type="kingdom">Fungi</named-content></kwd><kwd><named-content xmlns:xlink="http://www.w3.org/1999/xlink" content-type="order">Agaricales</named-content></kwd><kwd><named-content xmlns:xlink="http://www.w3.org/1999/xlink" content-type="family">Inocybaceae</named-content></kwd></kwd-group><mixed-citation publication-type="journal"><person-group><name><surname>Saba</surname><given-names>Malka</given-names></name><name><surname>Haelewaters</surname><given-names>Danny</given-names></name><name><surname>Pfister</surname><given-names>Donald H.</given-names></name><name><surname>Khalid</surname><given-names>Abdul Nasir</given-names></name></person-group><article-title>New species of <italic><tp:taxon-name><tp:taxon-name-part taxon-name-part-type="genus" reg="Pseudosperma">Pseudosperma</tp:taxon-name-part></tp:taxon-name></italic> (<tp:taxon-name><tp:taxon-name-part taxon-name-part-type="order">Agaricales</tp:taxon-name-part></tp:taxon-name>, <tp:taxon-name><tp:taxon-name-part taxon-name-part-type="genus" reg="Inocybaceae">Inocybaceae</tp:taxon-name-part></tp:taxon-name>) from Pakistan revealed by morphology and multi-locus phylogenetic reconstruction</article-title><source>MycoKeys</source><day>10</day><month>7</month><year>2020</year><volume>69</volume><fpage>1</fpage><lpage>31</lpage><pub-id pub-id-type="doi">10.3897/mycokeys.69.33563</pub-id></mixed-citation></tp:treatment-meta><tp:nomenclature><tp:taxon-name><object-id xmlns:xlink="http://www.w3.org/1999/xlink" content-type="arpha" xlink:type="simple">4C5835FF-5656-5277-BC03-766EEF3D662C</object-id>
              <tp:taxon-name-part taxon-name-part-type="genus" reg="Pseudosperma">Pseudosperma</tp:taxon-name-part>
              <tp:taxon-name-part taxon-name-part-type="species" reg="brunneoumbonatum">brunneoumbonatum</tp:taxon-name-part>
              <object-id xmlns:xlink="http://www.w3.org/1999/xlink" content-type="mycobank" xlink:type="simple">822655</object-id>
            </tp:taxon-name><tp:taxon-authority>Saba &amp; Khalid</tp:taxon-authority><tp:taxon-status xmlns:xlink="http://www.w3.org/1999/xlink" xlink:type="simple">sp. nov.</tp:taxon-status><xref ref-type="fig" rid="F4">Figure 4</xref></tp:nomenclature><tp:treatment-sec sec-type="diagnosis" id="SECID0EDYBK"><title>Diagnosis.</title><p>Characterised by the dark brown umbo and basidiospores 10.3–15.3(–16.7) × 6.6–9.9 µm and an ecological association with <italic><tp:taxon-name><tp:taxon-name-part taxon-name-part-type="genus" reg="Pinus">Pinus</tp:taxon-name-part></tp:taxon-name></italic>.</p><fig id="F4" position="float" orientation="portrait"><object-id xmlns:xlink="http://www.w3.org/1999/xlink" content-type="doi" xlink:type="simple">10.3897/mycokeys.69.33563.figure4</object-id><object-id xmlns:xlink="http://www.w3.org/1999/xlink" content-type="arpha" xlink:type="simple">B6DA9909-02D2-5881-A995-BE75306922F8</object-id><label>Figure 4.</label><caption><p><italic><tp:taxon-name><tp:taxon-name-part taxon-name-part-type="genus" reg="Pseudosperma">Pseudosperma</tp:taxon-name-part> <tp:taxon-name-part taxon-name-part-type="species" reg="brunneoumbonatum">brunneoumbonatum</tp:taxon-name-part></tp:taxon-name></italic>: <bold>A</bold> Basidiomata of holotype collection (<named-content xmlns:xlink="http://www.w3.org/1999/xlink" content-type="dwc:institutional_code" xlink:type="simple">LAH</named-content> 310032) <bold>B–E</bold> microscopic characters: <bold>B</bold> basidia <bold>C</bold> cheilocystidia <bold>D</bold> basidiospores <bold>E</bold> pileipellis. Scale bars: 1 cm (<bold>A</bold>), 10 µm (<bold>B</bold>), 30 µm (<bold>C, E</bold>), 20 µm (<bold>D</bold>).</p></caption><graphic xmlns:xlink="http://www.w3.org/1999/xlink" xlink:href="mycokeys-69-001-g004.jpg" position="float" orientation="portrait" xlink:type="simple" id="oo_430576.jpg"><uri content-type="original_file" xlink:type="simple">https://binary.pensoft.net/fig/430576</uri></graphic></fig></tp:treatment-sec><tp:treatment-sec sec-type="Types" id="SECID0EB1BK"><title>Types.</title><p><bold><italic>Holotype</italic></bold>: Pakistan, Prov. Khyber Pakhtunkhwa, Abbottabad, Shimla, 14 Sep 2012, <italic>leg.</italic> M. Saba &amp; A.N. Khalid; MSM#0053 (<named-content xmlns:xlink="http://www.w3.org/1999/xlink" content-type="dwc:institutional_code" xlink:type="simple">LAH</named-content> 310032); GenBank accession nos. <ext-link xmlns:xlink="http://www.w3.org/1999/xlink" ext-link-type="gen" xlink:href="MG742419" xlink:type="simple">MG742419</ext-link> (<abbrev xmlns:xlink="http://www.w3.org/1999/xlink" xlink:title="nuclear ribosomal RNA gene" id="ABBRID0EY1BK" xlink:type="simple">ITS</abbrev>), <ext-link xmlns:xlink="http://www.w3.org/1999/xlink" ext-link-type="gen" xlink:href="MG742420" xlink:type="simple">MG742420</ext-link> (<abbrev xmlns:xlink="http://www.w3.org/1999/xlink" xlink:title="nuclear 28S rRNA gene" id="ABBRID0EB2BK" xlink:type="simple">nrLSU</abbrev>). <bold><italic>Paratype</italic></bold>: <italic>ibid.</italic>, 6 Aug. 2014; MSM#00545 (<named-content xmlns:xlink="http://www.w3.org/1999/xlink" content-type="dwc:institutional_code" xlink:type="simple">LAH</named-content> 31003); GenBank accession nos. <ext-link xmlns:xlink="http://www.w3.org/1999/xlink" ext-link-type="gen" xlink:href="MG742421" xlink:type="simple">MG742421</ext-link> (<abbrev xmlns:xlink="http://www.w3.org/1999/xlink" xlink:title="nuclear ribosomal RNA gene" id="ABBRID0EU2BK" xlink:type="simple">ITS</abbrev>), <ext-link xmlns:xlink="http://www.w3.org/1999/xlink" ext-link-type="gen" xlink:href="MG742422" xlink:type="simple">MG742422</ext-link> (<abbrev xmlns:xlink="http://www.w3.org/1999/xlink" xlink:title="nuclear 28S rRNA gene" id="ABBRID0E42BK" xlink:type="simple">nrLSU</abbrev>).</p></tp:treatment-sec><tp:treatment-sec sec-type="etymology" id="SECID0EB3BK"><title>Etymology.</title><p>From Latin, referring to dark brown colour of the umbo.</p></tp:treatment-sec><tp:treatment-sec sec-type="description" id="SECID0EG3BK"><title>Description.</title><p><bold><italic>Pileus</italic></bold> 20–38 mm in diam., plane to broadly convex with an acute umbo; margin straight or flaring to deflexed; surface dry, dull, strongly rimose, cracked towards centre but disc smooth and unbroken; strong brown (5YR4/8), disc/umbo deep brown (5YR2/6). <bold><italic>Lamellae</italic></bold> regular, adnexed to sinuate, close, pale orange yellow (10YR8/4) or pale yellow (5Y9/4), becoming yellowish-brown with age, concolorous with stipe; edges even; lamelullae one tier; edges white and fimbrirate. <bold><italic>Stipe</italic></bold> 22–40 mm, central to slightly eccentric, equal, recurved squamulose, longitudinally fibrillose, pale yellow (5Y9/4) or light yellowish-brown (10YR7/4), veil not observed. Odour spermatic. Context white, lacking any colour changes where cut or bruised.</p><p><bold><italic>Basidiospores</italic></bold> 10.3–15.3(–16.7) × 6.6–9.9 µm [x = 12.5 × 7.5 µm, Q = 1.2–1.96], smooth, phaseoliform or ellipsoid, thin-walled, pale brown to reddish-brown in <abbrev xmlns:xlink="http://www.w3.org/1999/xlink" xlink:title="5% aqueous solution of potassium hydroxide" id="ABBRID0E53BK" xlink:type="simple">KOH</abbrev>, apiculus present or absent, apex obtuse. <bold><italic>Basidia</italic></bold> 27–39 × 10.6–16 µm, clavate with refractive contents, primarily 4-sterigmate, less often 2-sterigmate, thin-walled, hyaline in <abbrev xmlns:xlink="http://www.w3.org/1999/xlink" xlink:title="5% aqueous solution of potassium hydroxide" id="ABBRID0EF4BK" xlink:type="simple">KOH</abbrev>; sterigmata 3–6 µm long. <bold><italic>Pleurocystidia</italic></bold> absent. <bold><italic>Cheilocystidia</italic></bold> 24–35 × 14–29 µm, numerous, clavate, some catenate, hyaline to pale brown, thin-walled. <bold><italic>Caulocystidia</italic></bold> clavate or cylindrical, similar to cheilocystidia, infrequent. <bold><italic>Pileipellis</italic></bold> a cutis, hyphae cylindrical, 5–9 µm wide, thin-walled, pale brown in <abbrev xmlns:xlink="http://www.w3.org/1999/xlink" xlink:title="5% aqueous solution of potassium hydroxide" id="ABBRID0EV4BK" xlink:type="simple">KOH</abbrev>, some with encrustations, septate. <bold><italic>Lamellar trama</italic></bold> of parallel hyphae, 5–10 µm wide; subhymenium of compact hyphae, 3–6 µm wide. <bold><italic>Stipitipellis</italic></bold> cylindrical hyphae, hyaline in mass in <abbrev xmlns:xlink="http://www.w3.org/1999/xlink" xlink:title="5% aqueous solution of potassium hydroxide" id="ABBRID0E64BK" xlink:type="simple">KOH</abbrev>. All structures inamyloid. <bold><italic>Clamp connections</italic></bold> present.</p></tp:treatment-sec><tp:treatment-sec sec-type="Habit and habitat" id="SECID0EG5BK"><title>Habit and habitat.</title><p>Occurring in August and September, solitary or in groups, scattered on the forest floor in stands of <italic><tp:taxon-name><tp:taxon-name-part taxon-name-part-type="genus" reg="Pinus">Pinus</tp:taxon-name-part> <tp:taxon-name-part taxon-name-part-type="species" reg="roxburghii">roxburghii</tp:taxon-name-part></tp:taxon-name></italic> (<tp:taxon-name><tp:taxon-name-part taxon-name-part-type="family">Pinaceae</tp:taxon-name-part></tp:taxon-name>).</p></tp:treatment-sec><tp:treatment-sec sec-type="notes" id="SECID0E35BK"><title>Notes.</title><p>In all phylogenetic reconstructions (Figures <xref ref-type="fig" rid="F1">1</xref>–<xref ref-type="fig" rid="F3">3</xref>), <italic><tp:taxon-name><tp:taxon-name-part taxon-name-part-type="genus" reg="Pseudosperma">P.</tp:taxon-name-part> <tp:taxon-name-part taxon-name-part-type="species" reg="brunneoumbonatum">brunneoumbonatum</tp:taxon-name-part></tp:taxon-name></italic> sp. nov. is sister to <italic><tp:taxon-name><tp:taxon-name-part taxon-name-part-type="genus" reg="Pseudosperma">Pseudosperma</tp:taxon-name-part></tp:taxon-name></italic> sp. (isolates TR104_05 and TR133_05). This undescribed species from high-elevations in Papua New Guinea is associated with <italic><tp:taxon-name><tp:taxon-name-part taxon-name-part-type="genus" reg="Castanopsis">Castanopsis</tp:taxon-name-part></tp:taxon-name></italic> (<tp:taxon-name><tp:taxon-name-part taxon-name-part-type="family">Fagaceae</tp:taxon-name-part></tp:taxon-name>). Of the north temperate species, <italic><tp:taxon-name><tp:taxon-name-part taxon-name-part-type="genus" reg="Pseudosperma">P.</tp:taxon-name-part> <tp:taxon-name-part taxon-name-part-type="species" reg="brunneoumbonatum">brunneoumbonatum</tp:taxon-name-part></tp:taxon-name></italic> is phylogenetically most closely related to <italic><tp:taxon-name><tp:taxon-name-part taxon-name-part-type="genus" reg="Pseudosperma">P.</tp:taxon-name-part> <tp:taxon-name-part taxon-name-part-type="species" reg="umbrinellum">umbrinellum</tp:taxon-name-part></tp:taxon-name></italic> (Figure <xref ref-type="fig" rid="F3">3</xref>, Table <xref ref-type="table" rid="T2">2</xref>). In terms of morphology, <italic><tp:taxon-name><tp:taxon-name-part taxon-name-part-type="genus" reg="Pseudosperma">P.</tp:taxon-name-part> <tp:taxon-name-part taxon-name-part-type="species" reg="brunneoumbonatum">brunneoumbonatum</tp:taxon-name-part></tp:taxon-name></italic> differs from <italic><tp:taxon-name><tp:taxon-name-part taxon-name-part-type="genus" reg="Pseudosperma">P.</tp:taxon-name-part> <tp:taxon-name-part taxon-name-part-type="species" reg="umbrinellum">umbrinellum</tp:taxon-name-part></tp:taxon-name></italic> by its strong brown pileus with an acute umbo (hazel to cinnamon brown) and somewhat larger basidiospores (measuring 10–13 × 5.5–6.5 μm in <italic><tp:taxon-name><tp:taxon-name-part taxon-name-part-type="genus" reg="Pseudosperma">P.</tp:taxon-name-part> <tp:taxon-name-part taxon-name-part-type="species" reg="umbrinellum">umbrinellum</tp:taxon-name-part></tp:taxon-name></italic>). Other related North American taxa are <italic><tp:taxon-name><tp:taxon-name-part taxon-name-part-type="genus" reg="Pseudosperma">P.</tp:taxon-name-part> <tp:taxon-name-part taxon-name-part-type="species" reg="aestivum">aestivum</tp:taxon-name-part></tp:taxon-name></italic> (Kropp, Matheny &amp; Hutchison) Matheny &amp; Esteve-Rav. and <italic><tp:taxon-name><tp:taxon-name-part taxon-name-part-type="genus" reg="Pseudosperma">P.</tp:taxon-name-part> <tp:taxon-name-part taxon-name-part-type="species" reg="niveivelatum">niveivelatum</tp:taxon-name-part></tp:taxon-name></italic> (D.E. Stuntz ex Kropp, Matheny &amp; Hutchison) Matheny &amp; Esteve-Rav. <italic><tp:taxon-name><tp:taxon-name-part taxon-name-part-type="genus" reg="Pseudosperma">Pseudosperma</tp:taxon-name-part> <tp:taxon-name-part taxon-name-part-type="species" reg="aestivum">aestivum</tp:taxon-name-part></tp:taxon-name></italic> can be separated by larger basidiomata and different pileus colouration (yellowish to pale yellow with yellow-brown centre), whereas <italic><tp:taxon-name><tp:taxon-name-part taxon-name-part-type="genus" reg="Pseudosperma">P.</tp:taxon-name-part> <tp:taxon-name-part taxon-name-part-type="species" reg="niveivelatum">niveivelatum</tp:taxon-name-part></tp:taxon-name></italic> has a white stipe and a non-rimose pileus with different colouration (covered with abundant white velipellis) (<xref ref-type="bibr" rid="B28">Kropp et al. 2013</xref>). <italic><tp:taxon-name><tp:taxon-name-part taxon-name-part-type="genus" reg="Pseudosperma">Pseudosperma</tp:taxon-name-part> <tp:taxon-name-part taxon-name-part-type="species" reg="perlatum">perlatum</tp:taxon-name-part></tp:taxon-name></italic> (Cooke) Matheny &amp; Esteve-Rav. superficially resembles <italic><tp:taxon-name><tp:taxon-name-part taxon-name-part-type="genus" reg="Pseudosperma">P.</tp:taxon-name-part> <tp:taxon-name-part taxon-name-part-type="species" reg="brunneoumbonatum">brunneoumbonatum</tp:taxon-name-part></tp:taxon-name></italic>. However, the slightly larger basidiospores, pale orange yellow stipe and a presumed association with <italic><tp:taxon-name><tp:taxon-name-part taxon-name-part-type="genus" reg="Pinus">Pinus</tp:taxon-name-part></tp:taxon-name></italic> distinguish the new species from <italic><tp:taxon-name><tp:taxon-name-part taxon-name-part-type="genus" reg="Pseudosperma">P.</tp:taxon-name-part> <tp:taxon-name-part taxon-name-part-type="species" reg="perlatum">perlatum</tp:taxon-name-part></tp:taxon-name></italic>, which is an associate of deciduous trees (<xref ref-type="bibr" rid="B63">Vauras and Huhtinen 1986</xref>). It differs from <italic><tp:taxon-name><tp:taxon-name-part taxon-name-part-type="genus" reg="Inosperma">I.</tp:taxon-name-part> <tp:taxon-name-part taxon-name-part-type="species" reg="rimosum">rimosum</tp:taxon-name-part></tp:taxon-name></italic> in having broader basidiospores.</p><p><italic><tp:taxon-name><tp:taxon-name-part taxon-name-part-type="genus" reg="Pseudosperma">Pseudosperma</tp:taxon-name-part> <tp:taxon-name-part taxon-name-part-type="species" reg="neoumbrinellum">neoumbrinellum</tp:taxon-name-part></tp:taxon-name></italic> (T. Bau &amp; Y.G. Fan) Matheny &amp; Esteve-Rav. is an Asian species (described from China) with similar basidioma size and colouration (<xref ref-type="bibr" rid="B3">Bau and Fan 2018</xref>). The basidiospores of <italic><tp:taxon-name><tp:taxon-name-part taxon-name-part-type="genus" reg="Pseudosperma">P.</tp:taxon-name-part> <tp:taxon-name-part taxon-name-part-type="species" reg="brunneoumbonatum">brunneoumbonatum</tp:taxon-name-part></tp:taxon-name></italic>, however, are remarkably larger. <italic><tp:taxon-name><tp:taxon-name-part taxon-name-part-type="genus" reg="Pseudosperma">Pseudosperma</tp:taxon-name-part> <tp:taxon-name-part taxon-name-part-type="species" reg="himalayense">himalayense</tp:taxon-name-part></tp:taxon-name></italic> (Razaq, Khalid &amp; Kobayashi) Matheny &amp; Esteve-Rav. was recently described from Pakistan (<xref ref-type="bibr" rid="B34">Liu et al. 2018</xref>) and is similar to <italic><tp:taxon-name><tp:taxon-name-part taxon-name-part-type="genus" reg="Pseudosperma">P.</tp:taxon-name-part> <tp:taxon-name-part taxon-name-part-type="species" reg="brunneoumbonatum">brunneoumbonatum</tp:taxon-name-part></tp:taxon-name></italic> in having similar pileus size. This species was found at different localities in the western Himalayas, but always near <italic><tp:taxon-name><tp:taxon-name-part taxon-name-part-type="genus" reg="Pinus">Pinus</tp:taxon-name-part> <tp:taxon-name-part taxon-name-part-type="species" reg="wallichiana">wallichiana</tp:taxon-name-part></tp:taxon-name></italic>. <italic><tp:taxon-name><tp:taxon-name-part taxon-name-part-type="genus" reg="Pseudosperma">Pseudosperma</tp:taxon-name-part> <tp:taxon-name-part taxon-name-part-type="species" reg="himalayense">himalayense</tp:taxon-name-part></tp:taxon-name></italic> has a much longer stipe (50–80 mm vs. max. 40 mm in <italic><tp:taxon-name><tp:taxon-name-part taxon-name-part-type="genus" reg="Pseudosperma">P.</tp:taxon-name-part> <tp:taxon-name-part taxon-name-part-type="species" reg="brunneoumbonatum">brunneoumbonatum</tp:taxon-name-part></tp:taxon-name></italic>); white to pale yellow, olive yellow or light brown pileus; and somewhat smaller basidiospores. <italic><tp:taxon-name><tp:taxon-name-part taxon-name-part-type="genus" reg="Pseudosperma">Pseudosperma</tp:taxon-name-part> <tp:taxon-name-part taxon-name-part-type="species" reg="pakistanense">pakistanense</tp:taxon-name-part></tp:taxon-name></italic> (Z. Ullah, S. Jabeen, H. Ahmad &amp; A.N. Khalid) Matheny &amp; Esteve-Rav., another species described from Pakistan, can be differentiated by the presence of pleurocystidia, somewhat smaller basidiospores and phylogenetic placement (<xref ref-type="bibr" rid="B62">Ullah et al. 2018</xref>, Figure <xref ref-type="fig" rid="F3">3</xref>).</p><p>The following two species have not yet been recombined in <italic><tp:taxon-name><tp:taxon-name-part taxon-name-part-type="genus" reg="Pseudosperma">Pseudosperma</tp:taxon-name-part></tp:taxon-name></italic>. However, phylogenetic evidence undoubtedly places both <italic><tp:taxon-name><tp:taxon-name-part taxon-name-part-type="genus" reg="Inocybe">I.</tp:taxon-name-part> <tp:taxon-name-part taxon-name-part-type="species" reg="neglecta">neglecta</tp:taxon-name-part></tp:taxon-name></italic> E. Horak, Matheny &amp; Desjardin and <italic><tp:taxon-name><tp:taxon-name-part taxon-name-part-type="genus" reg="Inocybe">I.</tp:taxon-name-part> <tp:taxon-name-part taxon-name-part-type="species" reg="friabilis">friabilis</tp:taxon-name-part></tp:taxon-name></italic> Matheny &amp; Kudzma in the newly-recognised genus <italic><tp:taxon-name><tp:taxon-name-part taxon-name-part-type="genus" reg="Pseudosperma">Pseudosperma</tp:taxon-name-part></tp:taxon-name></italic> (<xref ref-type="bibr" rid="B19">Horak et al. 2015</xref>, <xref ref-type="bibr" rid="B39">Matheny and Kudzma 2019</xref>). The new combinations are presented at the end of the taxonomy section. <italic><tp:taxon-name><tp:taxon-name-part taxon-name-part-type="genus" reg="Inocybe">Inocybe</tp:taxon-name-part> <tp:taxon-name-part taxon-name-part-type="species" reg="neglecta">neglecta</tp:taxon-name-part></tp:taxon-name></italic> from Thailand was described in the <tp:taxon-name><tp:taxon-name-part taxon-name-part-type="genus" reg="Pseudosperma">Pseudosperma</tp:taxon-name-part></tp:taxon-name> clade by <xref ref-type="bibr" rid="B19">Horak et al. (2015)</xref>. While it also lacks pleurocystidia and has a strong brown umbonate pileus, it is different from <italic><tp:taxon-name><tp:taxon-name-part taxon-name-part-type="genus" reg="Pseudosperma">P.</tp:taxon-name-part> <tp:taxon-name-part taxon-name-part-type="species" reg="brunneoumbonatum">brunneoumbonatum</tp:taxon-name-part></tp:taxon-name></italic> by the smaller pileus (12–18 mm vs. 20–38 mm) and smaller and differently-shaped basidiospores. In addition, <italic><tp:taxon-name><tp:taxon-name-part taxon-name-part-type="genus" reg="Inocybe">I.</tp:taxon-name-part> <tp:taxon-name-part taxon-name-part-type="species" reg="neglecta">neglecta</tp:taxon-name-part></tp:taxon-name></italic> is only known from the type locality, growing in a tropical montane forest dominated by <italic><tp:taxon-name><tp:taxon-name-part taxon-name-part-type="genus" reg="Lithocarpus">Lithocarpus</tp:taxon-name-part></tp:taxon-name></italic> Blume and <italic><tp:taxon-name><tp:taxon-name-part taxon-name-part-type="genus" reg="Castanopsis">Castanopsis</tp:taxon-name-part></tp:taxon-name></italic> (D. Don) Spach (both in <tp:taxon-name><tp:taxon-name-part taxon-name-part-type="family">Fagaceae</tp:taxon-name-part></tp:taxon-name>). <italic><tp:taxon-name><tp:taxon-name-part taxon-name-part-type="genus" reg="Inocybe">Inocybe</tp:taxon-name-part> <tp:taxon-name-part taxon-name-part-type="species" reg="friabilis">friabilis</tp:taxon-name-part></tp:taxon-name></italic>, described from North America in the <tp:taxon-name><tp:taxon-name-part taxon-name-part-type="genus" reg="Pseudosperma">Pseudosperma</tp:taxon-name-part></tp:taxon-name> clade, resembles <italic><tp:taxon-name><tp:taxon-name-part taxon-name-part-type="genus" reg="Pseudosperma">P.</tp:taxon-name-part> <tp:taxon-name-part taxon-name-part-type="species" reg="brunneoumbonatum">brunneoumbonatum</tp:taxon-name-part></tp:taxon-name></italic> by lacking pleurocystidia and having a similarly coloured pileus. However, <italic><tp:taxon-name><tp:taxon-name-part taxon-name-part-type="genus" reg="Inocybe">I.</tp:taxon-name-part> <tp:taxon-name-part taxon-name-part-type="species" reg="friabilis">friabilis</tp:taxon-name-part></tp:taxon-name></italic> has smaller basidiospores, is associated with <italic><tp:taxon-name><tp:taxon-name-part taxon-name-part-type="genus" reg="Quercus">Quercus</tp:taxon-name-part></tp:taxon-name></italic> and <italic><tp:taxon-name><tp:taxon-name-part taxon-name-part-type="genus" reg="Carya">Carya</tp:taxon-name-part></tp:taxon-name></italic> and has an eastern United States distribution.</p><p>In <italic>The taxonomic studies of the genus <tp:taxon-name><tp:taxon-name-part taxon-name-part-type="genus" reg="Inocybe">Inocybe</tp:taxon-name-part></tp:taxon-name></italic>, <xref ref-type="bibr" rid="B27">Kobayashi (2002)</xref> discussed 136 species, of which 13 (including four varieties and three formae) in subgenus <tp:taxon-name><tp:taxon-name-part taxon-name-part-type="genus" reg="Inosperma">Inosperma</tp:taxon-name-part> <tp:taxon-name-part taxon-name-part-type="infraspecific-rank">section</tp:taxon-name-part> <tp:taxon-name-part taxon-name-part-type="section" reg="Rimosae">Rimosae</tp:taxon-name-part></tp:taxon-name>. These are [all referred to as <italic><tp:taxon-name><tp:taxon-name-part taxon-name-part-type="genus" reg="Inocybe">Inocybe</tp:taxon-name-part></tp:taxon-name></italic> in <xref ref-type="bibr" rid="B27">Kobayashi (2002)</xref>]: <italic><tp:taxon-name><tp:taxon-name-part taxon-name-part-type="genus" reg="Inosperma">Inosperma</tp:taxon-name-part> <tp:taxon-name-part taxon-name-part-type="species" reg="adaequatum">adaequatum</tp:taxon-name-part></tp:taxon-name></italic> (Britzelm.) Matheny &amp; Esteve-Rav., <italic><tp:taxon-name><tp:taxon-name-part taxon-name-part-type="genus" reg="Inosperma">I.</tp:taxon-name-part> <tp:taxon-name-part taxon-name-part-type="species" reg="aureostipes">aureostipes</tp:taxon-name-part></tp:taxon-name></italic> (Kobayasi) Matheny &amp; Esteve-Rav., <italic><tp:taxon-name><tp:taxon-name-part taxon-name-part-type="genus" reg="Inosperma">I.</tp:taxon-name-part> <tp:taxon-name-part taxon-name-part-type="species" reg="cookei">cookei</tp:taxon-name-part></tp:taxon-name></italic> (Bres.) Matheny &amp; Esteve-Rav., <italic><tp:taxon-name><tp:taxon-name-part taxon-name-part-type="genus" reg="Inosperma">I.</tp:taxon-name-part> <tp:taxon-name-part taxon-name-part-type="species" reg="erubescens">erubescens</tp:taxon-name-part></tp:taxon-name></italic> (A. Blytt) Matheny &amp; Esteve-Rav. [as its synonym <italic><tp:taxon-name><tp:taxon-name-part taxon-name-part-type="genus" reg="Inosperma">I.</tp:taxon-name-part> <tp:taxon-name-part taxon-name-part-type="species" reg="patouillardii">patouillardii</tp:taxon-name-part></tp:taxon-name></italic> Bres.], <italic><tp:taxon-name><tp:taxon-name-part taxon-name-part-type="genus" reg="Inosperma">I.</tp:taxon-name-part> <tp:taxon-name-part taxon-name-part-type="species" reg="maculatum">maculatum</tp:taxon-name-part></tp:taxon-name></italic> (Boud.) Matheny &amp; Esteve-Rav., <italic><tp:taxon-name><tp:taxon-name-part taxon-name-part-type="genus" reg="Pseudosperma">Pseudosperma</tp:taxon-name-part> <tp:taxon-name-part taxon-name-part-type="species" reg="avellaneum">avellaneum</tp:taxon-name-part></tp:taxon-name></italic> (Kobayasi) Matheny &amp; Esteve-Rav., <italic><tp:taxon-name><tp:taxon-name-part taxon-name-part-type="genus" reg="Pseudosperma">P.</tp:taxon-name-part> <tp:taxon-name-part taxon-name-part-type="species" reg="bisporum">bisporum</tp:taxon-name-part></tp:taxon-name></italic> (Hongo) Matheny &amp; Esteve-Rav., <italic><tp:taxon-name><tp:taxon-name-part taxon-name-part-type="genus" reg="Pseudosperma">P.</tp:taxon-name-part> <tp:taxon-name-part taxon-name-part-type="species" reg="flavellum">flavellum</tp:taxon-name-part></tp:taxon-name></italic> (P. Karst.) Matheny &amp; Esteve-Rav., <italic><tp:taxon-name><tp:taxon-name-part taxon-name-part-type="genus" reg="Pseudosperma">P.</tp:taxon-name-part> <tp:taxon-name-part taxon-name-part-type="species" reg="macrospermum">macrospermum</tp:taxon-name-part></tp:taxon-name></italic> (Hongo) Matheny &amp; Esteve-Rav., <italic><tp:taxon-name><tp:taxon-name-part taxon-name-part-type="genus" reg="Pseudosperma">P.</tp:taxon-name-part> <tp:taxon-name-part taxon-name-part-type="species" reg="rimosum">rimosum</tp:taxon-name-part></tp:taxon-name></italic> [as its synonym <italic><tp:taxon-name><tp:taxon-name-part taxon-name-part-type="genus" reg="Inocybe">Inocybe</tp:taxon-name-part> <tp:taxon-name-part taxon-name-part-type="species" reg="fastigiata">fastigiata</tp:taxon-name-part></tp:taxon-name></italic> (Schaeff.) Quél.], <italic><tp:taxon-name><tp:taxon-name-part taxon-name-part-type="genus" reg="Pseudosperma">P.</tp:taxon-name-part> <tp:taxon-name-part taxon-name-part-type="species" reg="squamatum">squamatum</tp:taxon-name-part></tp:taxon-name></italic> (J.E. Lange) Matheny &amp; Esteve-Rav., <italic><tp:taxon-name><tp:taxon-name-part taxon-name-part-type="genus" reg="Pseudosperma">P.</tp:taxon-name-part> <tp:taxon-name-part taxon-name-part-type="species" reg="transiens">transiens</tp:taxon-name-part></tp:taxon-name></italic> (Takah. Kobay.) Matheny &amp; Esteve-Rav. and <italic><tp:taxon-name><tp:taxon-name-part taxon-name-part-type="genus" reg="Pseudosperma">P.</tp:taxon-name-part> <tp:taxon-name-part taxon-name-part-type="species" reg="umbrinellum">umbrinellum</tp:taxon-name-part></tp:taxon-name></italic>. Since no sequence data are available for <italic><tp:taxon-name><tp:taxon-name-part taxon-name-part-type="genus" reg="Pseudosperma">P.</tp:taxon-name-part> <tp:taxon-name-part taxon-name-part-type="species" reg="avellaneum">avellaneum</tp:taxon-name-part></tp:taxon-name></italic>, <italic><tp:taxon-name><tp:taxon-name-part taxon-name-part-type="genus" reg="Pseudosperma">P.</tp:taxon-name-part> <tp:taxon-name-part taxon-name-part-type="species" reg="bisporum">bisporum</tp:taxon-name-part></tp:taxon-name></italic>, <italic><tp:taxon-name><tp:taxon-name-part taxon-name-part-type="genus" reg="Pseudosperma">P.</tp:taxon-name-part> <tp:taxon-name-part taxon-name-part-type="species" reg="macrospermum">macrospermum</tp:taxon-name-part></tp:taxon-name></italic> and <italic><tp:taxon-name><tp:taxon-name-part taxon-name-part-type="genus" reg="Pseudosperma">P.</tp:taxon-name-part> <tp:taxon-name-part taxon-name-part-type="species" reg="transiens">transiens</tp:taxon-name-part></tp:taxon-name></italic>, we will compare their morphology with the newly-proposed Pakistani species.</p><p><italic><tp:taxon-name><tp:taxon-name-part taxon-name-part-type="genus" reg="Pseudosperma">Pseudosperma</tp:taxon-name-part> <tp:taxon-name-part taxon-name-part-type="species" reg="avellaneum">avellaneum</tp:taxon-name-part></tp:taxon-name></italic> has a pale greyish ochraceous pileus, its basidiospores are smaller and its cheilocystidia are distinctly narrower (width 9.5–14.5 vs. 14–29 μm) compared to <italic><tp:taxon-name><tp:taxon-name-part taxon-name-part-type="genus" reg="Pseudosperma">P.</tp:taxon-name-part> <tp:taxon-name-part taxon-name-part-type="species" reg="brunneoumbonatum">brunneoumbonatum</tp:taxon-name-part></tp:taxon-name></italic>. As the only species in <tp:taxon-name><tp:taxon-name-part taxon-name-part-type="infraspecific-rank">sect.</tp:taxon-name-part> <tp:taxon-name-part taxon-name-part-type="section" reg="Rimosae">Rimosae</tp:taxon-name-part></tp:taxon-name> (<italic>sensu</italic><xref ref-type="bibr" rid="B27">Kobayashi 2002</xref>), <italic><tp:taxon-name><tp:taxon-name-part taxon-name-part-type="genus" reg="Pseudosperma">P.</tp:taxon-name-part> <tp:taxon-name-part taxon-name-part-type="species" reg="bisporum">bisporum</tp:taxon-name-part></tp:taxon-name></italic> is 2-sterigmate. In addition, this species has a generally shorter stipe (17–26 vs. 22–40 mm in <italic><tp:taxon-name><tp:taxon-name-part taxon-name-part-type="genus" reg="Pseudosperma">P.</tp:taxon-name-part> <tp:taxon-name-part taxon-name-part-type="species" reg="brunneoumbonatum">brunneoumbonatum</tp:taxon-name-part></tp:taxon-name></italic>), the edges of its lamellae are serrate (with small teeth as a saw) and, again, the cheilocystidia are narrower (width 10.0–13.8 vs. 14–29 μm in <italic><tp:taxon-name><tp:taxon-name-part taxon-name-part-type="genus" reg="Pseudosperma">P.</tp:taxon-name-part> <tp:taxon-name-part taxon-name-part-type="species" reg="brunneoumbonatum">brunneoumbonatum</tp:taxon-name-part></tp:taxon-name></italic>). Another Japanese species, <italic><tp:taxon-name><tp:taxon-name-part taxon-name-part-type="genus" reg="Pseudosperma">P.</tp:taxon-name-part> <tp:taxon-name-part taxon-name-part-type="species" reg="macrospermum">macrospermum</tp:taxon-name-part></tp:taxon-name></italic>, is morphologically different in the following characters: the stipe has a bulbous base, the basidia are shorter and narrower and its pileus is much smaller in diameter. Finally, <italic><tp:taxon-name><tp:taxon-name-part taxon-name-part-type="genus" reg="Pseudosperma">P.</tp:taxon-name-part> <tp:taxon-name-part taxon-name-part-type="species" reg="transiens">transiens</tp:taxon-name-part></tp:taxon-name></italic> has a much longer stipe, its basidia are always narrower (up to 9.5 μm wide) and its cheilocystidia are both longer and narrower ((29–)38–52 × 9.5–13.8 μm) compared to <italic><tp:taxon-name><tp:taxon-name-part taxon-name-part-type="genus" reg="Pseudosperma">P.</tp:taxon-name-part> <tp:taxon-name-part taxon-name-part-type="species" reg="brunneoumbonatum">brunneoumbonatum</tp:taxon-name-part></tp:taxon-name></italic>.</p><table-wrap id="T2" position="float" orientation="portrait"><label>Table 2.</label><caption><p>Comparison of ecological and morphological characters among the three newly described Pakistani species of <italic><tp:taxon-name><tp:taxon-name-part taxon-name-part-type="genus" reg="Pseudosperma">Pseudosperma</tp:taxon-name-part></tp:taxon-name></italic> and phylogenetically similar species <italic><tp:taxon-name><tp:taxon-name-part taxon-name-part-type="genus" reg="Pseudosperma">P.</tp:taxon-name-part> <tp:taxon-name-part taxon-name-part-type="species" reg="rimosum">rimosum</tp:taxon-name-part></tp:taxon-name></italic> and <italic><tp:taxon-name><tp:taxon-name-part taxon-name-part-type="genus" reg="Pseudosperma">P.</tp:taxon-name-part> <tp:taxon-name-part taxon-name-part-type="species" reg="umbrinellum">umbrinellum</tp:taxon-name-part></tp:taxon-name></italic>.</p></caption><table id="TID0EQVDK" rules="all"><tbody><tr><th rowspan="1" colspan="1">Species</th><th rowspan="1" colspan="1">
                      <italic><tp:taxon-name><tp:taxon-name-part taxon-name-part-type="genus" reg="Pseudosperma">P.</tp:taxon-name-part> <tp:taxon-name-part taxon-name-part-type="species" reg="brunneoumbonatum">brunneoumbonatum</tp:taxon-name-part></tp:taxon-name></italic>
                    </th><th rowspan="1" colspan="1">
                      <italic><tp:taxon-name><tp:taxon-name-part taxon-name-part-type="genus" reg="Pseudosperma">P.</tp:taxon-name-part> <tp:taxon-name-part taxon-name-part-type="species" reg="pinophilum">pinophilum</tp:taxon-name-part></tp:taxon-name></italic>
                    </th><th rowspan="1" colspan="1">
                      <italic><tp:taxon-name><tp:taxon-name-part taxon-name-part-type="genus" reg="Pseudosperma">P.</tp:taxon-name-part> <tp:taxon-name-part taxon-name-part-type="species" reg="triacicularis">triacicularis</tp:taxon-name-part></tp:taxon-name></italic>
                    </th><th rowspan="1" colspan="1">
                      <italic><tp:taxon-name><tp:taxon-name-part taxon-name-part-type="genus" reg="Pseudosperma">P.</tp:taxon-name-part> <tp:taxon-name-part taxon-name-part-type="species" reg="rimosum">rimosum</tp:taxon-name-part></tp:taxon-name></italic>
                    </th><th rowspan="1" colspan="1">
                      <italic><tp:taxon-name><tp:taxon-name-part taxon-name-part-type="genus" reg="Pseudosperma">P.</tp:taxon-name-part> <tp:taxon-name-part taxon-name-part-type="species" reg="umbrinellum">umbrinellum</tp:taxon-name-part></tp:taxon-name></italic>
                    </th></tr><tr><td rowspan="1" colspan="1">
                      <bold>Host association(s)</bold>
                    </td><td rowspan="1" colspan="1">
                      <italic><tp:taxon-name>
                          <tp:taxon-name-part taxon-name-part-type="genus" reg="Pinus">Pinus</tp:taxon-name-part>
                        </tp:taxon-name></italic>
                    </td><td rowspan="1" colspan="1">
                      <italic><tp:taxon-name>
                          <tp:taxon-name-part taxon-name-part-type="genus" reg="Pinus">Pinus</tp:taxon-name-part>
                        </tp:taxon-name></italic>
                    </td><td rowspan="1" colspan="1">
                      <italic><tp:taxon-name>
                          <tp:taxon-name-part taxon-name-part-type="genus" reg="Pinus">Pinus</tp:taxon-name-part>
                        </tp:taxon-name></italic>
                    </td><td rowspan="1" colspan="1"><italic><tp:taxon-name><tp:taxon-name-part taxon-name-part-type="genus" reg="Abies">Abies</tp:taxon-name-part></tp:taxon-name></italic>, <italic><tp:taxon-name><tp:taxon-name-part taxon-name-part-type="genus" reg="Alnus">Alnus</tp:taxon-name-part></tp:taxon-name></italic>, <italic><tp:taxon-name><tp:taxon-name-part taxon-name-part-type="genus" reg="Betula">Betula</tp:taxon-name-part></tp:taxon-name></italic>, <italic><tp:taxon-name><tp:taxon-name-part taxon-name-part-type="genus" reg="Carpinus">Carpinus</tp:taxon-name-part></tp:taxon-name></italic>, <italic><tp:taxon-name><tp:taxon-name-part taxon-name-part-type="genus" reg="Cedrus">Cedrus</tp:taxon-name-part></tp:taxon-name></italic>, <italic><tp:taxon-name><tp:taxon-name-part taxon-name-part-type="genus" reg="Corylus">Corylus</tp:taxon-name-part></tp:taxon-name></italic>, <italic><tp:taxon-name><tp:taxon-name-part taxon-name-part-type="genus" reg="Fagus">Fagus</tp:taxon-name-part></tp:taxon-name></italic>, <italic><tp:taxon-name><tp:taxon-name-part taxon-name-part-type="genus" reg="Larix">Larix</tp:taxon-name-part></tp:taxon-name></italic>, <italic><tp:taxon-name><tp:taxon-name-part taxon-name-part-type="genus" reg="Picea">Picea</tp:taxon-name-part></tp:taxon-name></italic>, <italic><tp:taxon-name><tp:taxon-name-part taxon-name-part-type="genus" reg="Pinus">Pinus</tp:taxon-name-part></tp:taxon-name></italic>, <italic><tp:taxon-name><tp:taxon-name-part taxon-name-part-type="genus" reg="Populus">Populus</tp:taxon-name-part></tp:taxon-name></italic>, <italic><tp:taxon-name><tp:taxon-name-part taxon-name-part-type="genus" reg="Quercus">Quercus</tp:taxon-name-part></tp:taxon-name></italic>, <italic><tp:taxon-name><tp:taxon-name-part taxon-name-part-type="genus" reg="Salix">Salix</tp:taxon-name-part></tp:taxon-name></italic>, <italic><tp:taxon-name><tp:taxon-name-part taxon-name-part-type="genus" reg="Tilia">Tilia</tp:taxon-name-part></tp:taxon-name></italic></td><td rowspan="1" colspan="1"><italic><tp:taxon-name><tp:taxon-name-part taxon-name-part-type="genus" reg="Helianthemum">Helianthemum</tp:taxon-name-part></tp:taxon-name></italic>, <italic><tp:taxon-name><tp:taxon-name-part taxon-name-part-type="genus" reg="Pinus">Pinus</tp:taxon-name-part></tp:taxon-name></italic>, <italic><tp:taxon-name><tp:taxon-name-part taxon-name-part-type="genus" reg="Populus">Populus</tp:taxon-name-part></tp:taxon-name></italic>, <italic><tp:taxon-name><tp:taxon-name-part taxon-name-part-type="genus" reg="Quercus">Quercus</tp:taxon-name-part></tp:taxon-name></italic></td></tr><tr><td rowspan="1" colspan="1">
                      <bold>Pileus color</bold>
                    </td><td rowspan="1" colspan="1">Strong brown (5YR4/8), disc/umbo deep brown (5YR2/6)</td><td rowspan="1" colspan="1">Strong brown throughout (5YR4/6 to 5YR4/8), with dark brown umbo</td><td rowspan="1" colspan="1">Brownish orange (5YR5/8) to fulvous</td><td rowspan="1" colspan="1">Highly variable, from pale to ochraceous yellow brown to dark brown, usually darkest around center; sometimes very conspicuous and bright yellow; sometimes blackish brown</td><td rowspan="1" colspan="1">Hazel to cinnamon brown, warm yellowish to reddish brown caps with a dark center and contrasting strongly rimose and lighter periphery</td></tr><tr><td rowspan="1" colspan="1">
                      <bold>Umbo</bold>
                    </td><td rowspan="1" colspan="1">Acute</td><td rowspan="1" colspan="1">Acute</td><td rowspan="1" colspan="1">Acute to subacute or obtuse</td><td rowspan="1" colspan="1">Acute</td><td rowspan="1" colspan="1">Blunt</td></tr><tr><td rowspan="1" colspan="1">
                      <bold>Velipellis</bold>
                    </td><td rowspan="1" colspan="1">Absent</td><td rowspan="1" colspan="1">Absent</td><td rowspan="1" colspan="1">Present</td><td rowspan="1" colspan="1">Absent</td><td rowspan="1" colspan="1">Absent</td></tr><tr><td rowspan="1" colspan="1">
                      <bold>Basidiospores</bold>
                    </td><td rowspan="1" colspan="1">10.3–15.3(–16.7) × 6.6–9.9 µm</td><td rowspan="1" colspan="1">(8.2–)9.4–15.8 × 6.3–8 µm</td><td rowspan="1" colspan="1">(7.7–)8.9–12.5 × 6.1–7.7 µm</td><td rowspan="1" colspan="1">9.5–12.5 × 6.0–7.0 µm</td><td rowspan="1" colspan="1">10.0–13.0 × 5.5–6.5 µm</td></tr><tr><td rowspan="1" colspan="1">
                      <bold>Reference(s)</bold>
                    </td><td rowspan="1" colspan="1">This paper</td><td rowspan="1" colspan="1">This paper</td><td rowspan="1" colspan="1">This paper</td><td rowspan="1" colspan="1"><xref ref-type="bibr" rid="B29">Kuyper (1986)</xref>, <xref ref-type="bibr" rid="B31">Larsson et al. (2009)</xref></td><td rowspan="1" colspan="1"><xref ref-type="bibr" rid="B29">Kuyper (1986)</xref>, <xref ref-type="bibr" rid="B31">Larsson et al. (2009)</xref></td></tr></tbody></table></table-wrap></tp:treatment-sec><tp:treatment-sec><!--Section generated to contain objects referenced in tp:taxon-treatment.--><fig id="F1" position="float" orientation="portrait"><object-id xmlns:xlink="http://www.w3.org/1999/xlink" content-type="doi" xlink:type="simple">10.3897/mycokeys.69.33563.figure1</object-id><object-id xmlns:xlink="http://www.w3.org/1999/xlink" content-type="arpha" xlink:type="simple">D1617118-FA88-5C8A-8463-975D334BDD95</object-id><label>Figure 1.</label><caption><p>The best-scoring ML tree (-lnL = 27210.474) of the <italic><tp:taxon-name><tp:taxon-name-part taxon-name-part-type="genus" reg="Rimosae">Rimosae</tp:taxon-name-part></tp:taxon-name></italic> s.s. and <tp:taxon-name><tp:taxon-name-part taxon-name-part-type="genus" reg="Inosperma">Inosperma</tp:taxon-name-part></tp:taxon-name> clades, reconstructed from the concatenated <abbrev xmlns:xlink="http://www.w3.org/1999/xlink" xlink:title="nuclear ribosomal RNA gene" id="ABBRID0EUNBK" xlink:type="simple">ITS</abbrev>–<abbrev xmlns:xlink="http://www.w3.org/1999/xlink" xlink:title="nuclear 28S rRNA gene" id="ABBRID0EYNBK" xlink:type="simple">nrLSU</abbrev>–<abbrev xmlns:xlink="http://www.w3.org/1999/xlink" xlink:title="mitochondrial small subunit rRNA gene" id="ABBRID0E3NBK" xlink:type="simple">mtSSU</abbrev> dataset. ML bootstraps (if ≥ 70) are presented above or in front of the branch leading to each node. Thick branches have maximum support (ML BS = 100). Subclade designations within <tp:taxon-name><tp:taxon-name-part taxon-name-part-type="infraspecific-rank">sect.</tp:taxon-name-part> <tp:taxon-name-part taxon-name-part-type="section" reg="Rimosae">Rimosae</tp:taxon-name-part></tp:taxon-name> s.s. follow <xref ref-type="bibr" rid="B31">Larsson et al. (2009)</xref> in the strict sense. Newly-described species are in boldface.</p></caption><graphic xmlns:xlink="http://www.w3.org/1999/xlink" xlink:href="mycokeys-69-001-g001.jpg" position="float" orientation="portrait" xlink:type="simple" id="oo_430573.jpg"><uri content-type="original_file" xlink:type="simple">https://binary.pensoft.net/fig/430573</uri></graphic></fig><fig id="F3" position="float" orientation="portrait"><object-id xmlns:xlink="http://www.w3.org/1999/xlink" content-type="doi" xlink:type="simple">10.3897/mycokeys.69.33563.figure3</object-id><object-id xmlns:xlink="http://www.w3.org/1999/xlink" content-type="arpha" xlink:type="simple">5C823C3E-1512-5C1B-97A2-1812F005EE8D</object-id><label>Figure 3.</label><caption><p>The best-scoring ML tree (-lnL = 5704.951) of <italic><tp:taxon-name><tp:taxon-name-part taxon-name-part-type="genus" reg="Rimosae">Rimosae</tp:taxon-name-part></tp:taxon-name></italic> s.s. subclade A, complemented with recently-described species within <tp:taxon-name><tp:taxon-name-part taxon-name-part-type="infraspecific-rank">sect.</tp:taxon-name-part> <tp:taxon-name-part taxon-name-part-type="section" reg="Rimosae">Rimosae</tp:taxon-name-part></tp:taxon-name> s.s., reconstructed from the <abbrev xmlns:xlink="http://www.w3.org/1999/xlink" xlink:title="nuclear 28S rRNA gene" id="ABBRID0EJWBK" xlink:type="simple">nrLSU</abbrev> dataset. ML bootstraps (if ≥ 70) are presented above or in front of the branch leading to each node. Thick branches have maximum support (ML BS = 100). Newly-described species are in boldface.</p></caption><graphic xmlns:xlink="http://www.w3.org/1999/xlink" xlink:href="mycokeys-69-001-g003.jpg" position="float" orientation="portrait" xlink:type="simple" id="oo_430575.jpg"><uri content-type="original_file" xlink:type="simple">https://binary.pensoft.net/fig/430575</uri></graphic></fig></tp:treatment-sec><ref-list><ref id="B31"><mixed-citation xmlns:xlink="http://www.w3.org/1999/xlink" xlink:type="simple"><person-group><name name-style="western"><surname>Larsson</surname><given-names>E</given-names></name><name name-style="western"><surname>Ryberg</surname><given-names>M</given-names></name><name name-style="western"><surname>Moreau</surname><given-names>PA</given-names></name><name name-style="western"><surname>Mathiesen</surname><given-names>ÅD</given-names></name><name name-style="western"><surname>Jacobsson</surname><given-names>S</given-names></name></person-group> (<year>2009</year>) <article-title>Taxonomy and evolutionary relationships within species of section <tp:taxon-name><tp:taxon-name-part taxon-name-part-type="genus">Rimosae</tp:taxon-name-part> (<tp:taxon-name-part taxon-name-part-type="subgenus">Inocybe</tp:taxon-name-part>)</tp:taxon-name> based on ITS, LSU and mtSSU sequence data.</article-title><source>Persoonia</source><volume>23</volume>: <fpage>86</fpage>–<lpage>98</lpage>. <ext-link xlink:type="simple" ext-link-type="doi" xlink:href="10.3767/003158509X475913">https://doi.org/10.3767/003158509X475913</ext-link></mixed-citation></ref><ref id="B29"><mixed-citation xmlns:xlink="http://www.w3.org/1999/xlink" xlink:type="simple"><person-group><name name-style="western"><surname>Kuyper</surname><given-names>TW</given-names></name></person-group> (<year>1986</year>) <article-title>A revision of the genus <tp:taxon-name><tp:taxon-name-part taxon-name-part-type="genus">Inocybe</tp:taxon-name-part> <tp:taxon-name-part taxon-name-part-type="authority">in Europe. I.</tp:taxon-name-part> <tp:taxon-name-part taxon-name-part-type="infraspecific-rank">Subgenus</tp:taxon-name-part> <tp:taxon-name-part taxon-name-part-type="subgenus">Inosperma</tp:taxon-name-part></tp:taxon-name> and the smooth-spored species of <tp:taxon-name><tp:taxon-name-part taxon-name-part-type="infraspecific-rank">subgenus</tp:taxon-name-part> <tp:taxon-name-part taxon-name-part-type="subgenus">Inocybe</tp:taxon-name-part></tp:taxon-name>. Persoonia Suppl.</article-title><volume>3</volume>: <fpage>1</fpage>–<lpage>247</lpage>.</mixed-citation></ref><ref id="B28"><mixed-citation xmlns:xlink="http://www.w3.org/1999/xlink" xlink:type="simple"><person-group><name name-style="western"><surname>Kropp</surname><given-names>BR</given-names></name><name name-style="western"><surname>Matheny</surname><given-names>PB</given-names></name><name name-style="western"><surname>Hutchison</surname><given-names>LJ</given-names></name></person-group> (<year>2013</year>) <article-title><tp:taxon-name><tp:taxon-name-part taxon-name-part-type="genus">Inocybe</tp:taxon-name-part> <tp:taxon-name-part taxon-name-part-type="infraspecific-rank">section</tp:taxon-name-part> <tp:taxon-name-part taxon-name-part-type="section">Rimosae</tp:taxon-name-part></tp:taxon-name> in Utah: phylogenetic affinities and new species.</article-title><source>Mycologia</source><volume>105</volume>(<issue>3</issue>): <fpage>728</fpage>–<lpage>747</lpage>. <ext-link xlink:type="simple" ext-link-type="doi" xlink:href="10.3852/12-185">https://doi.org/10.3852/12-185</ext-link></mixed-citation></ref><ref id="B63"><mixed-citation xmlns:xlink="http://www.w3.org/1999/xlink" xlink:type="simple"><person-group><name name-style="western"><surname>Vauras</surname><given-names>J</given-names></name><name name-style="western"><surname>Huhtinen</surname><given-names>S</given-names></name></person-group> (<year>1986</year>) <article-title>Finnish records on the genus <italic><tp:taxon-name><tp:taxon-name-part taxon-name-part-type="genus">Inocybe</tp:taxon-name-part></tp:taxon-name></italic> ecology and distribution of four calciphilous species.</article-title><source>Karstenia</source><volume>26</volume>(<issue>2</issue>): <fpage>65</fpage>–<lpage>72</lpage>. <ext-link xlink:type="simple" ext-link-type="doi" xlink:href="10.29203/ka.1986.246">https://doi.org/10.29203/ka.1986.246</ext-link></mixed-citation></ref><ref id="B3"><mixed-citation xmlns:xlink="http://www.w3.org/1999/xlink" xlink:type="simple"><person-group><name name-style="western"><surname>Bau</surname><given-names>T</given-names></name><name name-style="western"><surname>Fan</surname><given-names>Y-G</given-names></name></person-group> (<year>2018</year>) <article-title>Three new species of <tp:taxon-name><tp:taxon-name-part taxon-name-part-type="genus">Inocybe</tp:taxon-name-part> <tp:taxon-name-part taxon-name-part-type="infraspecific-rank">sect.</tp:taxon-name-part> <tp:taxon-name-part taxon-name-part-type="section">Rimosae</tp:taxon-name-part></tp:taxon-name> from China.</article-title><source>Mycosystema</source><volume>37</volume>: <fpage>693</fpage>–<lpage>702</lpage>.</mixed-citation></ref><ref id="B34"><mixed-citation xmlns:xlink="http://www.w3.org/1999/xlink" xlink:type="simple"><person-group><name name-style="western"><surname>Liu</surname><given-names>L-N</given-names></name><name name-style="western"><surname>Razaq</surname><given-names>A</given-names></name><name name-style="western"><surname>Atri</surname><given-names>NS</given-names></name><name name-style="western"><surname>Bau</surname><given-names>T</given-names></name><name name-style="western"><surname>Belbahri</surname><given-names>L</given-names></name><name name-style="western"><surname>Chenari Bouket</surname><given-names>A</given-names></name><name name-style="western"><surname>Chen</surname><given-names>L-P</given-names></name><name name-style="western"><surname>Deng</surname><given-names>C</given-names></name><name name-style="western"><surname>Ilyas</surname><given-names>S</given-names></name><name name-style="western"><surname>Khalid</surname><given-names>AN</given-names></name><name name-style="western"><surname>Kitaura</surname><given-names>MJ</given-names></name><name name-style="western"><surname>Kobayashi</surname><given-names>T</given-names></name><name name-style="western"><surname>Li</surname><given-names>Y</given-names></name><name name-style="western"><surname>Lorenz</surname><given-names>AP</given-names></name><name name-style="western"><surname>Ma</surname><given-names>Y-H</given-names></name><name name-style="western"><surname>Malysheva</surname><given-names>E</given-names></name><name name-style="western"><surname>Malysheva</surname><given-names>V</given-names></name><name name-style="western"><surname>Nuytinck</surname><given-names>J</given-names></name><name name-style="western"><surname>Qiao</surname><given-names>M</given-names></name><name name-style="western"><surname>Saini</surname><given-names>MK</given-names></name><name name-style="western"><surname>Scur</surname><given-names>MC</given-names></name><name name-style="western"><surname>Sharma</surname><given-names>S</given-names></name><name name-style="western"><surname>Shu</surname><given-names>L-L</given-names></name><name name-style="western"><surname>Spirin</surname><given-names>V</given-names></name><name name-style="western"><surname>Tanaka</surname><given-names>Y</given-names></name><name name-style="western"><surname>Tojo</surname><given-names>M</given-names></name><name name-style="western"><surname>Uzuhashi</surname><given-names>S</given-names></name><name name-style="western"><surname>Valério-Júnior</surname><given-names>C</given-names></name><name name-style="western"><surname>Verbeken</surname><given-names>A</given-names></name><name name-style="western"><surname>Verma</surname><given-names>B</given-names></name><name name-style="western"><surname>Wu</surname><given-names>R-H</given-names></name><name name-style="western"><surname>Xu</surname><given-names>J-P</given-names></name><name name-style="western"><surname>Yu</surname><given-names>Z-F</given-names></name><name name-style="western"><surname>Zeng</surname><given-names>H</given-names></name><name name-style="western"><surname>Zhang</surname><given-names>B</given-names></name><name name-style="western"><surname>Banerjee</surname><given-names>A</given-names></name><name name-style="western"><surname>Beddiar</surname><given-names>A</given-names></name><name name-style="western"><surname>Bordallo</surname><given-names>JJ</given-names></name><name name-style="western"><surname>Dafri</surname><given-names>A</given-names></name><name name-style="western"><surname>Dima</surname><given-names>B</given-names></name><name name-style="western"><surname>Krisai-Greilhuber</surname><given-names>I</given-names></name><name name-style="western"><surname>Lorenzini</surname><given-names>M</given-names></name><name name-style="western"><surname>Mandal</surname><given-names>R</given-names></name><name name-style="western"><surname>Morte</surname><given-names>A</given-names></name><name name-style="western"><surname>Nath</surname><given-names>PS</given-names></name><name name-style="western"><surname>Papp</surname><given-names>V</given-names></name><name name-style="western"><surname>Pavlík</surname><given-names>J</given-names></name><name name-style="western"><surname>Rodríguez</surname><given-names>A</given-names></name><name name-style="western"><surname>Ševčíková</surname><given-names>H</given-names></name><name name-style="western"><surname>Urban</surname><given-names>A</given-names></name><name name-style="western"><surname>Voglmayr</surname><given-names>H</given-names></name><name name-style="western"><surname>Zapparoli</surname><given-names>G</given-names></name></person-group> (<year>2018</year>) <article-title>Fungal systematics and evolution: FUSE 4.</article-title><source>Sydowia</source><volume>70</volume>: <fpage>211</fpage>–<lpage>286</lpage>.</mixed-citation></ref><ref id="B62"><mixed-citation xmlns:xlink="http://www.w3.org/1999/xlink" xlink:type="simple"><person-group><name name-style="western"><surname>Ullah</surname><given-names>Z</given-names></name><name name-style="western"><surname>Jabeen</surname><given-names>S</given-names></name><name name-style="western"><surname>Ahmad</surname><given-names>H</given-names></name><name name-style="western"><surname>Khalid</surname><given-names>AN</given-names></name></person-group> (<year>2018</year>) <article-title><italic><tp:taxon-name><tp:taxon-name-part taxon-name-part-type="genus">Inocybe</tp:taxon-name-part> <tp:taxon-name-part taxon-name-part-type="species">pakistanensis</tp:taxon-name-part></tp:taxon-name></italic>, a new species in <tp:taxon-name><tp:taxon-name-part taxon-name-part-type="infraspecific-rank">section</tp:taxon-name-part> <tp:taxon-name-part taxon-name-part-type="section">Rimosae</tp:taxon-name-part></tp:taxon-name> s. str. from Pakistan.</article-title><source>Phytotaxa</source><volume>348</volume>(<issue>4</issue>): <fpage>279</fpage>–<lpage>288</lpage>. <ext-link xlink:type="simple" ext-link-type="doi" xlink:href="10.11646/phytotaxa.348.4.4">https://doi.org/10.11646/phytotaxa.348.4.4</ext-link></mixed-citation></ref><ref id="B19"><mixed-citation xmlns:xlink="http://www.w3.org/1999/xlink" xlink:type="simple"><person-group><name name-style="western"><surname>Horak</surname><given-names>E</given-names></name><name name-style="western"><surname>Matheny</surname><given-names>PB</given-names></name><name name-style="western"><surname>Desjardin</surname><given-names>DE</given-names></name><name name-style="western"><surname>Soytong</surname><given-names>K</given-names></name></person-group> (<year>2015</year>) <article-title>The genus <italic><tp:taxon-name><tp:taxon-name-part taxon-name-part-type="genus">Inocybe</tp:taxon-name-part></tp:taxon-name></italic> (<tp:taxon-name><tp:taxon-name-part taxon-name-part-type="genus">Inocybaceae</tp:taxon-name-part></tp:taxon-name>, <tp:taxon-name><tp:taxon-name-part taxon-name-part-type="order">Agaricales</tp:taxon-name-part></tp:taxon-name>, <tp:taxon-name><tp:taxon-name-part taxon-name-part-type="phylum">Basidiomycota</tp:taxon-name-part></tp:taxon-name>) in Thailand and Malaysia.</article-title><source>Phytotaxa</source><volume>230</volume>(<issue>3</issue>): <fpage>201</fpage>–<lpage>238</lpage>. <ext-link xlink:type="simple" ext-link-type="doi" xlink:href="10.11646/phytotaxa.230.3.1">https://doi.org/10.11646/phytotaxa.230.3.1</ext-link></mixed-citation></ref><ref id="B39"><mixed-citation xmlns:xlink="http://www.w3.org/1999/xlink" xlink:type="simple"><person-group><name name-style="western"><surname>Matheny</surname><given-names>PB</given-names></name><name name-style="western"><surname>Kudzma</surname><given-names>LV</given-names></name></person-group> (<year>2019</year>) <article-title>New species of <italic><tp:taxon-name><tp:taxon-name-part taxon-name-part-type="genus">Inocybe</tp:taxon-name-part></tp:taxon-name></italic> (<tp:taxon-name><tp:taxon-name-part taxon-name-part-type="genus">Inocybaceae</tp:taxon-name-part></tp:taxon-name>) from eastern North America.</article-title><source>Journal of the Torrey Botanical Society</source><volume>146</volume>(<issue>3</issue>): <fpage>213</fpage>–<lpage>235</lpage>. <ext-link xlink:type="simple" ext-link-type="doi" xlink:href="10.3159/TORREY-D-18-00060.1">https://doi.org/10.3159/TORREY-D-18-00060.1</ext-link></mixed-citation></ref><ref id="B27"><mixed-citation xmlns:xlink="http://www.w3.org/1999/xlink" xlink:type="simple"><person-group><name name-style="western"><surname>Kobayashi</surname><given-names>T</given-names></name></person-group> (<year>2002</year>) <article-title>The taxonomic studies of the genus <italic><tp:taxon-name><tp:taxon-name-part taxon-name-part-type="genus">Inocybe</tp:taxon-name-part></tp:taxon-name></italic>.</article-title><source>Nova Hedwigia</source><volume>124</volume>: <fpage>1</fpage>–<lpage>246</lpage>.</mixed-citation></ref></ref-list></tp:taxon-treatment>
