# Supplementary material for: New species of Pseudosperma (Agaricales, Inocybaceae) from Pakistan revealed by morphology and multi-locus phylogenetic reconstruction
Source: MycoKeys. 2020 Jul 10;69:1–31. doi: 10.3897/mycokeys.69.33563 (PMC7367896; doi:10.3897/mycokeys.69.33563)
Supplement: XML Treatment for Pseudosperma pinophilum [file mycokeys.69.33563-treatment2.xml]

<!DOCTYPE tp:taxon-treatment
  PUBLIC "-//TaxonX//DTD Taxonomic Treatment Publishing DTD v0 20100105//EN" "tax-treatment-NSO.dtd">
<tp:taxon-treatment xmlns:tp="http://www.plazi.org/taxpub"><tp:treatment-meta><kwd-group><label>Taxon classification</label><kwd><named-content xmlns:xlink="http://www.w3.org/1999/xlink" content-type="kingdom">Fungi</named-content></kwd><kwd><named-content xmlns:xlink="http://www.w3.org/1999/xlink" content-type="order">Agaricales</named-content></kwd><kwd><named-content xmlns:xlink="http://www.w3.org/1999/xlink" content-type="family">Inocybaceae</named-content></kwd></kwd-group><mixed-citation publication-type="journal"><person-group><name><surname>Saba</surname><given-names>Malka</given-names></name><name><surname>Haelewaters</surname><given-names>Danny</given-names></name><name><surname>Pfister</surname><given-names>Donald H.</given-names></name><name><surname>Khalid</surname><given-names>Abdul Nasir</given-names></name></person-group><article-title>New species of <italic><tp:taxon-name><tp:taxon-name-part taxon-name-part-type="genus" reg="Pseudosperma">Pseudosperma</tp:taxon-name-part></tp:taxon-name></italic> (<tp:taxon-name><tp:taxon-name-part taxon-name-part-type="order">Agaricales</tp:taxon-name-part></tp:taxon-name>, <tp:taxon-name><tp:taxon-name-part taxon-name-part-type="genus" reg="Inocybaceae">Inocybaceae</tp:taxon-name-part></tp:taxon-name>) from Pakistan revealed by morphology and multi-locus phylogenetic reconstruction</article-title><source>MycoKeys</source><day>10</day><month>7</month><year>2020</year><volume>69</volume><fpage>1</fpage><lpage>31</lpage><pub-id pub-id-type="doi">10.3897/mycokeys.69.33563</pub-id></mixed-citation></tp:treatment-meta><tp:nomenclature><tp:taxon-name><object-id xmlns:xlink="http://www.w3.org/1999/xlink" content-type="arpha" xlink:type="simple">4EE9A18C-5321-5693-9289-1D4700A8B84E</object-id>
              <tp:taxon-name-part taxon-name-part-type="genus" reg="Pseudosperma">Pseudosperma</tp:taxon-name-part>
              <tp:taxon-name-part taxon-name-part-type="species" reg="pinophilum">pinophilum</tp:taxon-name-part>
              <object-id xmlns:xlink="http://www.w3.org/1999/xlink" content-type="mycobank" xlink:type="simple">822656</object-id>
            </tp:taxon-name><tp:taxon-authority>Saba &amp; Khalid</tp:taxon-authority><tp:taxon-status xmlns:xlink="http://www.w3.org/1999/xlink" xlink:type="simple">sp. nov.</tp:taxon-status><xref ref-type="fig" rid="F5">Figure 5</xref></tp:nomenclature><tp:treatment-sec sec-type="diagnosis" id="SECID0EJHDK"><title>Diagnosis.</title><p>Characterised by the pale to light yellow equal stipe, basidiospores (8.2–)9.4–15.8 × 6.3–8 µm and an ecological association with <italic><tp:taxon-name><tp:taxon-name-part taxon-name-part-type="genus" reg="Pinus">Pinus</tp:taxon-name-part></tp:taxon-name></italic>.</p><fig id="F5" position="float" orientation="portrait"><object-id xmlns:xlink="http://www.w3.org/1999/xlink" content-type="doi" xlink:type="simple">10.3897/mycokeys.69.33563.figure5</object-id><object-id xmlns:xlink="http://www.w3.org/1999/xlink" content-type="arpha" xlink:type="simple">47EA28D0-B87E-5723-9536-E67A36C44A65</object-id><label>Figure 5.</label><caption><p><italic><tp:taxon-name><tp:taxon-name-part taxon-name-part-type="genus" reg="Pseudosperma">Pseudosperma</tp:taxon-name-part> <tp:taxon-name-part taxon-name-part-type="species" reg="pinophilum">pinophilum</tp:taxon-name-part></tp:taxon-name></italic>: <bold>A</bold> Basidiomata of holotype collection (<named-content xmlns:xlink="http://www.w3.org/1999/xlink" content-type="dwc:institutional_code" xlink:type="simple">FH</named-content> 00304582) <bold>B–E</bold> microscopic characters: <bold>B</bold> basidia <bold>C</bold> cheilocystidia <bold>D</bold> basidiospores <bold>E</bold> pileipellis. Scale bars: 1 cm (<bold>A</bold>), 10 µm (<bold>B, D</bold>), 30 µm (<bold>C, E</bold>).</p></caption><graphic xmlns:xlink="http://www.w3.org/1999/xlink" xlink:href="mycokeys-69-001-g005.jpg" position="float" orientation="portrait" xlink:type="simple" id="oo_430577.jpg"><uri content-type="original_file" xlink:type="simple">https://binary.pensoft.net/fig/430577</uri></graphic></fig></tp:treatment-sec><tp:treatment-sec sec-type="Types" id="SECID0EFJDK"><title>Types.</title><p><bold><italic>Holotype</italic></bold>: Pakistan, Prov. Khyber Pakhtunkhwa, Abbottabad, Shimla, 14 Sep 2012, <italic>leg.</italic> M. Saba &amp; A.N. Khalid; MSM#0046 (<named-content xmlns:xlink="http://www.w3.org/1999/xlink" content-type="dwc:institutional_code" xlink:type="simple">FH</named-content> 00304582); GenBank accession nos. <ext-link xmlns:xlink="http://www.w3.org/1999/xlink" ext-link-type="gen" xlink:href="MG742414" xlink:type="simple">MG742414</ext-link> (<abbrev xmlns:xlink="http://www.w3.org/1999/xlink" xlink:title="nuclear ribosomal RNA gene" id="ABBRID0E3JDK" xlink:type="simple">ITS</abbrev>), <ext-link xmlns:xlink="http://www.w3.org/1999/xlink" ext-link-type="gen" xlink:href="MG742418" xlink:type="simple">MG742418</ext-link> (<abbrev xmlns:xlink="http://www.w3.org/1999/xlink" xlink:title="nuclear 28S rRNA gene" id="ABBRID0EFKDK" xlink:type="simple">nrLSU</abbrev>), <ext-link xmlns:xlink="http://www.w3.org/1999/xlink" ext-link-type="gen" xlink:href="MG742416" xlink:type="simple">MG742416</ext-link> (<abbrev xmlns:xlink="http://www.w3.org/1999/xlink" xlink:title="mitochondrial small subunit rRNA gene" id="ABBRID0EOKDK" xlink:type="simple">mtSSU</abbrev>). <bold><italic>Paratype</italic></bold>: Pakistan, Prov. Khyber Pakhtunkhwa, Shangla, Yakh Tangay, under <italic><tp:taxon-name><tp:taxon-name-part taxon-name-part-type="genus" reg="Pinus">Pinus</tp:taxon-name-part> <tp:taxon-name-part taxon-name-part-type="species" reg="wallichiana">wallichiana</tp:taxon-name-part></tp:taxon-name></italic>, 2 Sep 2013, <italic>leg.</italic> M. Saba &amp; A.N. Khalid; MSM#0047 (<named-content xmlns:xlink="http://www.w3.org/1999/xlink" content-type="dwc:institutional_code" xlink:type="simple">LAH</named-content> 310049); GenBank accession nos. <ext-link xmlns:xlink="http://www.w3.org/1999/xlink" ext-link-type="gen" xlink:href="MG742417" xlink:type="simple">MG742417</ext-link> (<abbrev xmlns:xlink="http://www.w3.org/1999/xlink" xlink:title="nuclear ribosomal RNA gene" id="ABBRID0EMLDK" xlink:type="simple">ITS</abbrev>), <ext-link xmlns:xlink="http://www.w3.org/1999/xlink" ext-link-type="gen" xlink:href="MG742415" xlink:type="simple">MG742415</ext-link> (<abbrev xmlns:xlink="http://www.w3.org/1999/xlink" xlink:title="nuclear 28S rRNA gene" id="ABBRID0EVLDK" xlink:type="simple">nrLSU</abbrev>), <ext-link xmlns:xlink="http://www.w3.org/1999/xlink" ext-link-type="gen" xlink:href="MK474612" xlink:type="simple">MK474612</ext-link> (<abbrev xmlns:xlink="http://www.w3.org/1999/xlink" xlink:title="mitochondrial small subunit rRNA gene" id="ABBRID0E5LDK" xlink:type="simple">mtSSU</abbrev>).</p></tp:treatment-sec><tp:treatment-sec sec-type="etymology" id="SECID0ECMDK"><title>Etymology.</title><p>From Greek, referring to an association with pine species.</p></tp:treatment-sec><tp:treatment-sec sec-type="description" id="SECID0EHMDK"><title>Description.</title><p><bold><italic>Pileus</italic></bold> 16–31 mm in diam., convex, broadly convex or plane with an acute umbo; margin straight or flaring to deflexed; surface dry, dull, rimose, cracked towards centre, strong brown throughout (5YR4/6 to 5YR4/8) with dark brown umbo. <bold><italic>Lamellae</italic></bold> regular, adnexed to sinuate, close, white when young, light olivaceous at maturity; edges even. <bold><italic>Stipe</italic></bold> 54–70 mm, central, equal, longitudinally fibrillose, white with pale greenish-yellow (10Y9/4) or light yellow (5Y9/6) tinge or olivaceous tinge; veil not observed. Context white. Odour not distinctive.</p><p><bold><italic>Basidiospores</italic></bold> (8.2–)9.4–15.8 × 6.3–8.0 µm [x = 13.5 × 7.6 µm, Q = 1.4–1.9], smooth, phaseoliform or ellipsoid, thin-walled, pale brown to golden brown in <abbrev xmlns:xlink="http://www.w3.org/1999/xlink" xlink:title="5% aqueous solution of potassium hydroxide" id="ABBRID0E6MDK" xlink:type="simple">KOH</abbrev>, apiculus small and not distinctive, apex obutse. <bold><italic>Basidia</italic></bold> 21–40 × (9–)11–14 µm, clavate with refractive contents, primarily 4-sterigmate, less often 2-sterigmate, thin-walled, hyaline in <abbrev xmlns:xlink="http://www.w3.org/1999/xlink" xlink:title="5% aqueous solution of potassium hydroxide" id="ABBRID0EGNDK" xlink:type="simple">KOH</abbrev>; sterigmata 2.5–4.0 µm long. <bold><italic>Pleurocystidia</italic></bold> absent. <bold><italic>Cheilocystidia</italic></bold> 25–47 × 10–20 µm, numerous, clavate or cylindrical, hyaline to pale brown in <abbrev xmlns:xlink="http://www.w3.org/1999/xlink" xlink:title="5% aqueous solution of potassium hydroxide" id="ABBRID0EQNDK" xlink:type="simple">KOH</abbrev>, thin-walled. <bold><italic>Caulocystidia</italic></bold> not observed. <bold><italic>Pileipellis</italic></bold> a cutis of repent hyphae, hyphae cylindrical, 4–12 µm wide, thin-walled, pale brown in <abbrev xmlns:xlink="http://www.w3.org/1999/xlink" xlink:title="5% aqueous solution of potassium hydroxide" id="ABBRID0E1NDK" xlink:type="simple">KOH</abbrev>, septate. <bold><italic>Lamellar trama</italic></bold> of parallel hyphae, 5–11 µm wide; subhymenium of compact hyphae, 3–6 µm wide. <bold><italic>Stipitipellis</italic></bold> cylindrical hyphae, 5–12 µm wide, hyaline in mass in <abbrev xmlns:xlink="http://www.w3.org/1999/xlink" xlink:title="5% aqueous solution of potassium hydroxide" id="ABBRID0EEODK" xlink:type="simple">KOH</abbrev>; all structures inamyloid. <bold><italic>Clamp connections</italic></bold> present.</p></tp:treatment-sec><tp:treatment-sec sec-type="Habit and habitat" id="SECID0ELODK"><title>Habit and habitat.</title><p>Occurring in September, solitary or in groups, scattered on the forest floor in stands of <italic><tp:taxon-name><tp:taxon-name-part taxon-name-part-type="genus" reg="Pinus">Pinus</tp:taxon-name-part> <tp:taxon-name-part taxon-name-part-type="species" reg="roxburghii">roxburghii</tp:taxon-name-part></tp:taxon-name></italic> and <italic><tp:taxon-name><tp:taxon-name-part taxon-name-part-type="genus" reg="Pinus">P.</tp:taxon-name-part> <tp:taxon-name-part taxon-name-part-type="species" reg="wallichiana">wallichiana</tp:taxon-name-part></tp:taxon-name></italic> (<tp:taxon-name><tp:taxon-name-part taxon-name-part-type="family">Pinaceae</tp:taxon-name-part></tp:taxon-name>).</p></tp:treatment-sec><tp:treatment-sec sec-type="notes" id="SECID0EMPDK"><title>Notes.</title><p>Both <italic><tp:taxon-name><tp:taxon-name-part taxon-name-part-type="genus" reg="Pseudosperma">P.</tp:taxon-name-part> <tp:taxon-name-part taxon-name-part-type="species" reg="brunneoumbonatum">brunneoumbonatum</tp:taxon-name-part></tp:taxon-name></italic> and <italic><tp:taxon-name><tp:taxon-name-part taxon-name-part-type="genus" reg="Pseudosperma">P.</tp:taxon-name-part> <tp:taxon-name-part taxon-name-part-type="species" reg="pinophilum">pinophilum</tp:taxon-name-part></tp:taxon-name></italic> are placed in <tp:taxon-name><tp:taxon-name-part taxon-name-part-type="infraspecific-rank">sect.</tp:taxon-name-part> <tp:taxon-name-part taxon-name-part-type="section" reg="Rimosae">Rimosae</tp:taxon-name-part></tp:taxon-name> s.s. subclade A (Figures <xref ref-type="fig" rid="F1">1</xref>–<xref ref-type="fig" rid="F3">3</xref>), which corresponds to <italic><tp:taxon-name><tp:taxon-name-part taxon-name-part-type="genus" reg="Pseudosperma">P.</tp:taxon-name-part> <tp:taxon-name-part taxon-name-part-type="species" reg="rimosum">rimosum</tp:taxon-name-part></tp:taxon-name></italic> senso lato, including the several <italic>formae</italic> and variations described for this species (<xref ref-type="bibr" rid="B31">Larsson et al. 2009</xref>). <italic><tp:taxon-name><tp:taxon-name-part taxon-name-part-type="genus" reg="Pseudosperma">Pseudosperma</tp:taxon-name-part> <tp:taxon-name-part taxon-name-part-type="species" reg="pinophilum">pinophilum</tp:taxon-name-part></tp:taxon-name></italic> clusters with <tp:taxon-name><tp:taxon-name-part taxon-name-part-type="genus" reg="Pseudosperma">P.</tp:taxon-name-part> <tp:taxon-name-part taxon-name-part-type="uncertainty-rank">cf.</tp:taxon-name-part> <tp:taxon-name-part taxon-name-part-type="species" reg="rimosum">rimosum</tp:taxon-name-part></tp:taxon-name> (isolates JV1825 and PC080925). The pale yellow to light yellow tinged, equal stipe in <italic><tp:taxon-name><tp:taxon-name-part taxon-name-part-type="genus" reg="Pseudosperma">P.</tp:taxon-name-part> <tp:taxon-name-part taxon-name-part-type="species" reg="pinophilum">pinophilum</tp:taxon-name-part></tp:taxon-name></italic> is very different compared to the white (rarely tinged with ochre), sub-bulbous stipe typical for <italic><tp:taxon-name><tp:taxon-name-part taxon-name-part-type="genus" reg="Pseudosperma">P.</tp:taxon-name-part> <tp:taxon-name-part taxon-name-part-type="species" reg="rimosum">rimosum</tp:taxon-name-part></tp:taxon-name></italic>. Moreover, <italic><tp:taxon-name><tp:taxon-name-part taxon-name-part-type="genus" reg="Pseudosperma">P.</tp:taxon-name-part> <tp:taxon-name-part taxon-name-part-type="species" reg="pinophilum">pinophilum</tp:taxon-name-part></tp:taxon-name></italic> has broader basidiospores ((8.2–)9.4–15.8 × 6.3–8.0 µm) compared to <italic><tp:taxon-name><tp:taxon-name-part taxon-name-part-type="genus" reg="Pseudosperma">P.</tp:taxon-name-part> <tp:taxon-name-part taxon-name-part-type="species" reg="rimosum">rimosum</tp:taxon-name-part></tp:taxon-name></italic> (9–11(–13) × 4.5–6.0 µm). Also <italic><tp:taxon-name><tp:taxon-name-part taxon-name-part-type="genus" reg="Pseudosperma">P.</tp:taxon-name-part> <tp:taxon-name-part taxon-name-part-type="species" reg="brunneoumbonatum">brunneoumbonatum</tp:taxon-name-part></tp:taxon-name></italic> has broader – and generally larger – basidiospores (10.3–15.3(–16.7) × 6.6–9.9 µm) compared to <italic><tp:taxon-name><tp:taxon-name-part taxon-name-part-type="genus" reg="Pseudosperma">P.</tp:taxon-name-part> <tp:taxon-name-part taxon-name-part-type="species" reg="rimosum">rimosum</tp:taxon-name-part></tp:taxon-name></italic>. <italic><tp:taxon-name><tp:taxon-name-part taxon-name-part-type="genus" reg="Pseudosperma">Pseudosperma</tp:taxon-name-part> <tp:taxon-name-part taxon-name-part-type="species" reg="sororium">sororium</tp:taxon-name-part></tp:taxon-name></italic> is relatively closely related to <italic><tp:taxon-name><tp:taxon-name-part taxon-name-part-type="genus" reg="Pseudosperma">P.</tp:taxon-name-part> <tp:taxon-name-part taxon-name-part-type="species" reg="pinophilum">pinophilum</tp:taxon-name-part></tp:taxon-name></italic> and can be differentiated in having different pileus colouration (greyish-brown to pinkish-grey or pale pinkish-beige) and measurement of basidiospores (10–12.5 × 5.5–6.0 µm) (<xref ref-type="bibr" rid="B25">Kauffman 1926</xref>).</p><p>Two more species of <italic><tp:taxon-name><tp:taxon-name-part taxon-name-part-type="genus" reg="Pseudosperma">Pseudosperma</tp:taxon-name-part></tp:taxon-name></italic> are known from Pakistan; both <italic><tp:taxon-name><tp:taxon-name-part taxon-name-part-type="genus" reg="Pseudosperma">P.</tp:taxon-name-part> <tp:taxon-name-part taxon-name-part-type="species" reg="himalayense">himalayense</tp:taxon-name-part></tp:taxon-name></italic> and <italic><tp:taxon-name><tp:taxon-name-part taxon-name-part-type="genus" reg="Pseudosperma">P.</tp:taxon-name-part> <tp:taxon-name-part taxon-name-part-type="species" reg="pakistanense">pakistanense</tp:taxon-name-part></tp:taxon-name></italic> were described, based on material collected in Pakistan. <italic><tp:taxon-name><tp:taxon-name-part taxon-name-part-type="genus" reg="Pseudosperma">Pseudosperma</tp:taxon-name-part> <tp:taxon-name-part taxon-name-part-type="species" reg="himalayense">himalayense</tp:taxon-name-part></tp:taxon-name></italic> was found near <italic><tp:taxon-name><tp:taxon-name-part taxon-name-part-type="genus" reg="Pinus">Pinus</tp:taxon-name-part> <tp:taxon-name-part taxon-name-part-type="species" reg="wallichiana">wallichiana</tp:taxon-name-part></tp:taxon-name></italic> trees, but an <abbrev xmlns:xlink="http://www.w3.org/1999/xlink" xlink:title="nuclear ribosomal RNA gene" id="ABBRID0ETWDK" xlink:type="simple">ITS</abbrev> sequence generated from root tips (GenBank acc. no. <ext-link xmlns:xlink="http://www.w3.org/1999/xlink" ext-link-type="gen" xlink:href="HG796995" xlink:type="simple">HG796995</ext-link>) confirmed an ectomycorrhizal association with <italic><tp:taxon-name><tp:taxon-name-part taxon-name-part-type="genus" reg="Quercus">Quercus</tp:taxon-name-part> <tp:taxon-name-part taxon-name-part-type="species" reg="incana">incana</tp:taxon-name-part></tp:taxon-name></italic> (<xref ref-type="bibr" rid="B34">Liu et al. 2018</xref>). It can be distinguished from <italic><tp:taxon-name><tp:taxon-name-part taxon-name-part-type="genus" reg="Pseudosperma">P.</tp:taxon-name-part> <tp:taxon-name-part taxon-name-part-type="species" reg="pinophilum">pinophilum</tp:taxon-name-part></tp:taxon-name></italic> by the pale yellowish to camel brown, fibrillose pileus; longer cheilocystidia (43–60 µm vs. 25–47 µm); and much thicker pileipellis. In addition, <italic><tp:taxon-name><tp:taxon-name-part taxon-name-part-type="genus" reg="Pseudosperma">P.</tp:taxon-name-part> <tp:taxon-name-part taxon-name-part-type="species" reg="himalayense">himalayense</tp:taxon-name-part></tp:taxon-name></italic> was resolved as sister to <tp:taxon-name><tp:taxon-name-part taxon-name-part-type="genus" reg="Pseudosperma">P.</tp:taxon-name-part> <tp:taxon-name-part taxon-name-part-type="uncertainty-rank">cf.</tp:taxon-name-part> <tp:taxon-name-part taxon-name-part-type="species" reg="microfastigiatum">microfastigiatum</tp:taxon-name-part></tp:taxon-name> (Kühner) Matheny &amp; Esteve-Rav. in <xref ref-type="bibr" rid="B34">Liu et al.’s (2018)</xref><abbrev xmlns:xlink="http://www.w3.org/1999/xlink" xlink:title="nuclear ribosomal RNA gene" id="ABBRID0ESYDK" xlink:type="simple">ITS</abbrev> phylogeny. <italic><tp:taxon-name><tp:taxon-name-part taxon-name-part-type="genus" reg="Pseudosperma">Pseudosperma</tp:taxon-name-part> <tp:taxon-name-part taxon-name-part-type="species" reg="pakistanense">pakistanense</tp:taxon-name-part></tp:taxon-name></italic> was found in a mixed conifer-dominated forest with some deciduous trees, under <italic><tp:taxon-name><tp:taxon-name-part taxon-name-part-type="genus" reg="Quercus">Quercus</tp:taxon-name-part> <tp:taxon-name-part taxon-name-part-type="species" reg="incana">incana</tp:taxon-name-part></tp:taxon-name></italic> (<xref ref-type="bibr" rid="B62">Ullah et al. 2018</xref>). This species can be differentiated from the new species by the presence of pleurocystidia, the smaller stipe (50 mm vs. 54–70 mm in <italic><tp:taxon-name><tp:taxon-name-part taxon-name-part-type="genus" reg="Pseudosperma">P.</tp:taxon-name-part> <tp:taxon-name-part taxon-name-part-type="species" reg="pinophilum">pinophilum</tp:taxon-name-part></tp:taxon-name></italic>) and its phylogenetic position (<xref ref-type="bibr" rid="B62">Ullah et al. 2018</xref>). In our <abbrev xmlns:xlink="http://www.w3.org/1999/xlink" xlink:title="nuclear 28S rRNA gene" id="ABBRID0E6ZDK" xlink:type="simple">nrLSU</abbrev> phylogeny, <italic><tp:taxon-name><tp:taxon-name-part taxon-name-part-type="genus" reg="Pseudosperma">P.</tp:taxon-name-part> <tp:taxon-name-part taxon-name-part-type="species" reg="pakistanense">pakistanense</tp:taxon-name-part></tp:taxon-name></italic> was retrieved as sister to <italic><tp:taxon-name><tp:taxon-name-part taxon-name-part-type="genus" reg="Pseudosperma">P.</tp:taxon-name-part> <tp:taxon-name-part taxon-name-part-type="species" reg="alboflavellum">alboflavellum</tp:taxon-name-part></tp:taxon-name></italic> (C.K. Pradeep &amp; Matheny) Haelew. (Figure <xref ref-type="fig" rid="F3">3</xref>).</p><p>The Japanese species in <tp:taxon-name><tp:taxon-name-part taxon-name-part-type="infraspecific-rank">sect.</tp:taxon-name-part> <tp:taxon-name-part taxon-name-part-type="section" reg="Rimosae">Rimosae</tp:taxon-name-part></tp:taxon-name> without sequence data from <xref ref-type="bibr" rid="B27">Kobayashi (2002)</xref>, <italic><tp:taxon-name><tp:taxon-name-part taxon-name-part-type="genus" reg="Pseudosperma">P.</tp:taxon-name-part> <tp:taxon-name-part taxon-name-part-type="species" reg="avellaneum">avellaneum</tp:taxon-name-part></tp:taxon-name></italic>, <italic><tp:taxon-name><tp:taxon-name-part taxon-name-part-type="genus" reg="Pseudosperma">P.</tp:taxon-name-part> <tp:taxon-name-part taxon-name-part-type="species" reg="bisporum">bisporum</tp:taxon-name-part></tp:taxon-name></italic>, <italic><tp:taxon-name><tp:taxon-name-part taxon-name-part-type="genus" reg="Pseudosperma">P.</tp:taxon-name-part> <tp:taxon-name-part taxon-name-part-type="species" reg="macrospermum">macrospermum</tp:taxon-name-part></tp:taxon-name></italic> and <italic><tp:taxon-name><tp:taxon-name-part taxon-name-part-type="genus" reg="Pseudosperma">P.</tp:taxon-name-part> <tp:taxon-name-part taxon-name-part-type="species" reg="transiens">transiens</tp:taxon-name-part></tp:taxon-name></italic>, are also different from <italic><tp:taxon-name><tp:taxon-name-part taxon-name-part-type="genus" reg="Pseudosperma">P.</tp:taxon-name-part> <tp:taxon-name-part taxon-name-part-type="species" reg="pinophilum">pinophilum</tp:taxon-name-part></tp:taxon-name></italic> in their morphology. <italic><tp:taxon-name><tp:taxon-name-part taxon-name-part-type="genus" reg="Pseudosperma">Pseudosperma</tp:taxon-name-part> <tp:taxon-name-part taxon-name-part-type="species" reg="avellaneum">avellaneum</tp:taxon-name-part></tp:taxon-name></italic> has smaller basidiospores and the pileipellis hyphae are almost hyaline (vs. pale brown in <italic><tp:taxon-name><tp:taxon-name-part taxon-name-part-type="genus" reg="Pseudosperma">P.</tp:taxon-name-part> <tp:taxon-name-part taxon-name-part-type="species" reg="pinophilum">pinophilum</tp:taxon-name-part></tp:taxon-name></italic>). <italic><tp:taxon-name><tp:taxon-name-part taxon-name-part-type="genus" reg="Pseudosperma">Pseudosperma</tp:taxon-name-part> <tp:taxon-name-part taxon-name-part-type="species" reg="bisporum">bisporum</tp:taxon-name-part></tp:taxon-name></italic> has lamellae with serrate edges, its stipe is much shorter (17–26 vs. 54–70 mm in <italic><tp:taxon-name><tp:taxon-name-part taxon-name-part-type="genus" reg="Pseudosperma">P.</tp:taxon-name-part> <tp:taxon-name-part taxon-name-part-type="species" reg="pinophilum">pinophilum</tp:taxon-name-part></tp:taxon-name></italic>), the basidia are 2-sterigmate, the cheilocystidia are usually shorter (max. 31 µm in length) and the pileipellis hyphae are smaller in diameter. <italic><tp:taxon-name><tp:taxon-name-part taxon-name-part-type="genus" reg="Pseudosperma">Pseudosperma</tp:taxon-name-part> <tp:taxon-name-part taxon-name-part-type="species" reg="macrospermum">macrospermum</tp:taxon-name-part></tp:taxon-name></italic> has a smaller pileus diameter, a shorter stipe, narrower basidia, usually shorter cheilocystidia and pileipellis hyphae that are smaller in diameter. Finally, both the basidiospores (4.8–6.5 vs. 6.3–8.0 µm in <italic><tp:taxon-name><tp:taxon-name-part taxon-name-part-type="genus" reg="Pseudosperma">P.</tp:taxon-name-part> <tp:taxon-name-part taxon-name-part-type="species" reg="pinophilum">pinophilum</tp:taxon-name-part></tp:taxon-name></italic>) and basidia (8.8–9.5 vs. (9–)11–14 µm in <italic><tp:taxon-name><tp:taxon-name-part taxon-name-part-type="genus" reg="Pseudosperma">P.</tp:taxon-name-part> <tp:taxon-name-part taxon-name-part-type="species" reg="pinophilum">pinophilum</tp:taxon-name-part></tp:taxon-name></italic>) of <italic><tp:taxon-name><tp:taxon-name-part taxon-name-part-type="genus" reg="Pseudosperma">P.</tp:taxon-name-part> <tp:taxon-name-part taxon-name-part-type="species" reg="transiens">transiens</tp:taxon-name-part></tp:taxon-name></italic> are narrower. In addition, the cheilocystidia of <italic><tp:taxon-name><tp:taxon-name-part taxon-name-part-type="genus" reg="Pseudosperma">P.</tp:taxon-name-part> <tp:taxon-name-part taxon-name-part-type="species" reg="pinophilum">pinophilum</tp:taxon-name-part></tp:taxon-name></italic> are hyaline to pale brown in <abbrev xmlns:xlink="http://www.w3.org/1999/xlink" xlink:title="5% aqueous solution of potassium hydroxide" id="ABBRID0EGAEK" xlink:type="simple">KOH</abbrev>, whereas in <italic><tp:taxon-name><tp:taxon-name-part taxon-name-part-type="genus" reg="Pseudosperma">P.</tp:taxon-name-part> <tp:taxon-name-part taxon-name-part-type="species" reg="transiens">transiens</tp:taxon-name-part></tp:taxon-name></italic>, they are “rarely filled with yellowish brown contents” (<xref ref-type="bibr" rid="B27">Kobayashi 2002</xref>).</p></tp:treatment-sec><tp:treatment-sec><!--Section generated to contain objects referenced in tp:taxon-treatment.--><fig id="F1" position="float" orientation="portrait"><object-id xmlns:xlink="http://www.w3.org/1999/xlink" content-type="doi" xlink:type="simple">10.3897/mycokeys.69.33563.figure1</object-id><object-id xmlns:xlink="http://www.w3.org/1999/xlink" content-type="arpha" xlink:type="simple">D1617118-FA88-5C8A-8463-975D334BDD95</object-id><label>Figure 1.</label><caption><p>The best-scoring ML tree (-lnL = 27210.474) of the <italic><tp:taxon-name><tp:taxon-name-part taxon-name-part-type="genus" reg="Rimosae">Rimosae</tp:taxon-name-part></tp:taxon-name></italic> s.s. and <tp:taxon-name><tp:taxon-name-part taxon-name-part-type="genus" reg="Inosperma">Inosperma</tp:taxon-name-part></tp:taxon-name> clades, reconstructed from the concatenated <abbrev xmlns:xlink="http://www.w3.org/1999/xlink" xlink:title="nuclear ribosomal RNA gene" id="ABBRID0EUNBK" xlink:type="simple">ITS</abbrev>–<abbrev xmlns:xlink="http://www.w3.org/1999/xlink" xlink:title="nuclear 28S rRNA gene" id="ABBRID0EYNBK" xlink:type="simple">nrLSU</abbrev>–<abbrev xmlns:xlink="http://www.w3.org/1999/xlink" xlink:title="mitochondrial small subunit rRNA gene" id="ABBRID0E3NBK" xlink:type="simple">mtSSU</abbrev> dataset. ML bootstraps (if ≥ 70) are presented above or in front of the branch leading to each node. Thick branches have maximum support (ML BS = 100). Subclade designations within <tp:taxon-name><tp:taxon-name-part taxon-name-part-type="infraspecific-rank">sect.</tp:taxon-name-part> <tp:taxon-name-part taxon-name-part-type="section" reg="Rimosae">Rimosae</tp:taxon-name-part></tp:taxon-name> s.s. follow <xref ref-type="bibr" rid="B31">Larsson et al. (2009)</xref> in the strict sense. Newly-described species are in boldface.</p></caption><graphic xmlns:xlink="http://www.w3.org/1999/xlink" xlink:href="mycokeys-69-001-g001.jpg" position="float" orientation="portrait" xlink:type="simple" id="oo_430573.jpg"><uri content-type="original_file" xlink:type="simple">https://binary.pensoft.net/fig/430573</uri></graphic></fig><fig id="F3" position="float" orientation="portrait"><object-id xmlns:xlink="http://www.w3.org/1999/xlink" content-type="doi" xlink:type="simple">10.3897/mycokeys.69.33563.figure3</object-id><object-id xmlns:xlink="http://www.w3.org/1999/xlink" content-type="arpha" xlink:type="simple">5C823C3E-1512-5C1B-97A2-1812F005EE8D</object-id><label>Figure 3.</label><caption><p>The best-scoring ML tree (-lnL = 5704.951) of <italic><tp:taxon-name><tp:taxon-name-part taxon-name-part-type="genus" reg="Rimosae">Rimosae</tp:taxon-name-part></tp:taxon-name></italic> s.s. subclade A, complemented with recently-described species within <tp:taxon-name><tp:taxon-name-part taxon-name-part-type="infraspecific-rank">sect.</tp:taxon-name-part> <tp:taxon-name-part taxon-name-part-type="section" reg="Rimosae">Rimosae</tp:taxon-name-part></tp:taxon-name> s.s., reconstructed from the <abbrev xmlns:xlink="http://www.w3.org/1999/xlink" xlink:title="nuclear 28S rRNA gene" id="ABBRID0EJWBK" xlink:type="simple">nrLSU</abbrev> dataset. ML bootstraps (if ≥ 70) are presented above or in front of the branch leading to each node. Thick branches have maximum support (ML BS = 100). Newly-described species are in boldface.</p></caption><graphic xmlns:xlink="http://www.w3.org/1999/xlink" xlink:href="mycokeys-69-001-g003.jpg" position="float" orientation="portrait" xlink:type="simple" id="oo_430575.jpg"><uri content-type="original_file" xlink:type="simple">https://binary.pensoft.net/fig/430575</uri></graphic></fig></tp:treatment-sec><ref-list><ref id="B31"><mixed-citation xmlns:xlink="http://www.w3.org/1999/xlink" xlink:type="simple"><person-group><name name-style="western"><surname>Larsson</surname><given-names>E</given-names></name><name name-style="western"><surname>Ryberg</surname><given-names>M</given-names></name><name name-style="western"><surname>Moreau</surname><given-names>PA</given-names></name><name name-style="western"><surname>Mathiesen</surname><given-names>ÅD</given-names></name><name name-style="western"><surname>Jacobsson</surname><given-names>S</given-names></name></person-group> (<year>2009</year>) <article-title>Taxonomy and evolutionary relationships within species of section <tp:taxon-name><tp:taxon-name-part taxon-name-part-type="genus">Rimosae</tp:taxon-name-part> (<tp:taxon-name-part taxon-name-part-type="subgenus">Inocybe</tp:taxon-name-part>)</tp:taxon-name> based on ITS, LSU and mtSSU sequence data.</article-title><source>Persoonia</source><volume>23</volume>: <fpage>86</fpage>–<lpage>98</lpage>. <ext-link xlink:type="simple" ext-link-type="doi" xlink:href="10.3767/003158509X475913">https://doi.org/10.3767/003158509X475913</ext-link></mixed-citation></ref><ref id="B25"><mixed-citation xmlns:xlink="http://www.w3.org/1999/xlink" xlink:type="simple"><person-group><name name-style="western"><surname>Kauffman</surname><given-names>CH</given-names></name></person-group> (<year>1926</year>) <article-title>The genera <italic><tp:taxon-name><tp:taxon-name-part taxon-name-part-type="genus">Flammula</tp:taxon-name-part></tp:taxon-name></italic> and <italic><tp:taxon-name><tp:taxon-name-part taxon-name-part-type="genus">Paxillus</tp:taxon-name-part></tp:taxon-name></italic> and the status of the American species.</article-title><source>American Journal of Botany</source><volume>13</volume>(<issue>1</issue>): <fpage>11</fpage>–<lpage>32</lpage>. <ext-link xlink:type="simple" ext-link-type="doi" xlink:href="10.1002/j.1537-2197.1926.tb05862.x">https://doi.org/10.1002/j.1537-2197.1926.tb05862.x</ext-link></mixed-citation></ref><ref id="B34"><mixed-citation xmlns:xlink="http://www.w3.org/1999/xlink" xlink:type="simple"><person-group><name name-style="western"><surname>Liu</surname><given-names>L-N</given-names></name><name name-style="western"><surname>Razaq</surname><given-names>A</given-names></name><name name-style="western"><surname>Atri</surname><given-names>NS</given-names></name><name name-style="western"><surname>Bau</surname><given-names>T</given-names></name><name name-style="western"><surname>Belbahri</surname><given-names>L</given-names></name><name name-style="western"><surname>Chenari Bouket</surname><given-names>A</given-names></name><name name-style="western"><surname>Chen</surname><given-names>L-P</given-names></name><name name-style="western"><surname>Deng</surname><given-names>C</given-names></name><name name-style="western"><surname>Ilyas</surname><given-names>S</given-names></name><name name-style="western"><surname>Khalid</surname><given-names>AN</given-names></name><name name-style="western"><surname>Kitaura</surname><given-names>MJ</given-names></name><name name-style="western"><surname>Kobayashi</surname><given-names>T</given-names></name><name name-style="western"><surname>Li</surname><given-names>Y</given-names></name><name name-style="western"><surname>Lorenz</surname><given-names>AP</given-names></name><name name-style="western"><surname>Ma</surname><given-names>Y-H</given-names></name><name name-style="western"><surname>Malysheva</surname><given-names>E</given-names></name><name name-style="western"><surname>Malysheva</surname><given-names>V</given-names></name><name name-style="western"><surname>Nuytinck</surname><given-names>J</given-names></name><name name-style="western"><surname>Qiao</surname><given-names>M</given-names></name><name name-style="western"><surname>Saini</surname><given-names>MK</given-names></name><name name-style="western"><surname>Scur</surname><given-names>MC</given-names></name><name name-style="western"><surname>Sharma</surname><given-names>S</given-names></name><name name-style="western"><surname>Shu</surname><given-names>L-L</given-names></name><name name-style="western"><surname>Spirin</surname><given-names>V</given-names></name><name name-style="western"><surname>Tanaka</surname><given-names>Y</given-names></name><name name-style="western"><surname>Tojo</surname><given-names>M</given-names></name><name name-style="western"><surname>Uzuhashi</surname><given-names>S</given-names></name><name name-style="western"><surname>Valério-Júnior</surname><given-names>C</given-names></name><name name-style="western"><surname>Verbeken</surname><given-names>A</given-names></name><name name-style="western"><surname>Verma</surname><given-names>B</given-names></name><name name-style="western"><surname>Wu</surname><given-names>R-H</given-names></name><name name-style="western"><surname>Xu</surname><given-names>J-P</given-names></name><name name-style="western"><surname>Yu</surname><given-names>Z-F</given-names></name><name name-style="western"><surname>Zeng</surname><given-names>H</given-names></name><name name-style="western"><surname>Zhang</surname><given-names>B</given-names></name><name name-style="western"><surname>Banerjee</surname><given-names>A</given-names></name><name name-style="western"><surname>Beddiar</surname><given-names>A</given-names></name><name name-style="western"><surname>Bordallo</surname><given-names>JJ</given-names></name><name name-style="western"><surname>Dafri</surname><given-names>A</given-names></name><name name-style="western"><surname>Dima</surname><given-names>B</given-names></name><name name-style="western"><surname>Krisai-Greilhuber</surname><given-names>I</given-names></name><name name-style="western"><surname>Lorenzini</surname><given-names>M</given-names></name><name name-style="western"><surname>Mandal</surname><given-names>R</given-names></name><name name-style="western"><surname>Morte</surname><given-names>A</given-names></name><name name-style="western"><surname>Nath</surname><given-names>PS</given-names></name><name name-style="western"><surname>Papp</surname><given-names>V</given-names></name><name name-style="western"><surname>Pavlík</surname><given-names>J</given-names></name><name name-style="western"><surname>Rodríguez</surname><given-names>A</given-names></name><name name-style="western"><surname>Ševčíková</surname><given-names>H</given-names></name><name name-style="western"><surname>Urban</surname><given-names>A</given-names></name><name name-style="western"><surname>Voglmayr</surname><given-names>H</given-names></name><name name-style="western"><surname>Zapparoli</surname><given-names>G</given-names></name></person-group> (<year>2018</year>) <article-title>Fungal systematics and evolution: FUSE 4.</article-title><source>Sydowia</source><volume>70</volume>: <fpage>211</fpage>–<lpage>286</lpage>.</mixed-citation></ref><ref id="B62"><mixed-citation xmlns:xlink="http://www.w3.org/1999/xlink" xlink:type="simple"><person-group><name name-style="western"><surname>Ullah</surname><given-names>Z</given-names></name><name name-style="western"><surname>Jabeen</surname><given-names>S</given-names></name><name name-style="western"><surname>Ahmad</surname><given-names>H</given-names></name><name name-style="western"><surname>Khalid</surname><given-names>AN</given-names></name></person-group> (<year>2018</year>) <article-title><italic><tp:taxon-name><tp:taxon-name-part taxon-name-part-type="genus">Inocybe</tp:taxon-name-part> <tp:taxon-name-part taxon-name-part-type="species">pakistanensis</tp:taxon-name-part></tp:taxon-name></italic>, a new species in <tp:taxon-name><tp:taxon-name-part taxon-name-part-type="infraspecific-rank">section</tp:taxon-name-part> <tp:taxon-name-part taxon-name-part-type="section">Rimosae</tp:taxon-name-part></tp:taxon-name> s. str. from Pakistan.</article-title><source>Phytotaxa</source><volume>348</volume>(<issue>4</issue>): <fpage>279</fpage>–<lpage>288</lpage>. <ext-link xlink:type="simple" ext-link-type="doi" xlink:href="10.11646/phytotaxa.348.4.4">https://doi.org/10.11646/phytotaxa.348.4.4</ext-link></mixed-citation></ref><ref id="B27"><mixed-citation xmlns:xlink="http://www.w3.org/1999/xlink" xlink:type="simple"><person-group><name name-style="western"><surname>Kobayashi</surname><given-names>T</given-names></name></person-group> (<year>2002</year>) <article-title>The taxonomic studies of the genus <italic><tp:taxon-name><tp:taxon-name-part taxon-name-part-type="genus">Inocybe</tp:taxon-name-part></tp:taxon-name></italic>.</article-title><source>Nova Hedwigia</source><volume>124</volume>: <fpage>1</fpage>–<lpage>246</lpage>.</mixed-citation></ref></ref-list></tp:taxon-treatment>
