# Supplementary material for: New species of Pseudosperma (Agaricales, Inocybaceae) from Pakistan revealed by morphology and multi-locus phylogenetic reconstruction
Source: MycoKeys. 2020 Jul 10;69:1–31. doi: 10.3897/mycokeys.69.33563 (PMC7367896; doi:10.3897/mycokeys.69.33563)
Supplement: XML Treatment for Pseudosperma triaciculare [file mycokeys.69.33563-treatment3.xml]

<!DOCTYPE tp:taxon-treatment
  PUBLIC "-//TaxonX//DTD Taxonomic Treatment Publishing DTD v0 20100105//EN" "tax-treatment-NSO.dtd">
<tp:taxon-treatment xmlns:tp="http://www.plazi.org/taxpub"><tp:treatment-meta><kwd-group><label>Taxon classification</label><kwd><named-content xmlns:xlink="http://www.w3.org/1999/xlink" content-type="kingdom">Fungi</named-content></kwd><kwd><named-content xmlns:xlink="http://www.w3.org/1999/xlink" content-type="order">Agaricales</named-content></kwd><kwd><named-content xmlns:xlink="http://www.w3.org/1999/xlink" content-type="family">Inocybaceae</named-content></kwd></kwd-group><mixed-citation publication-type="journal"><person-group><name><surname>Saba</surname><given-names>Malka</given-names></name><name><surname>Haelewaters</surname><given-names>Danny</given-names></name><name><surname>Pfister</surname><given-names>Donald H.</given-names></name><name><surname>Khalid</surname><given-names>Abdul Nasir</given-names></name></person-group><article-title>New species of <italic><tp:taxon-name><tp:taxon-name-part taxon-name-part-type="genus" reg="Pseudosperma">Pseudosperma</tp:taxon-name-part></tp:taxon-name></italic> (<tp:taxon-name><tp:taxon-name-part taxon-name-part-type="order">Agaricales</tp:taxon-name-part></tp:taxon-name>, <tp:taxon-name><tp:taxon-name-part taxon-name-part-type="genus" reg="Inocybaceae">Inocybaceae</tp:taxon-name-part></tp:taxon-name>) from Pakistan revealed by morphology and multi-locus phylogenetic reconstruction</article-title><source>MycoKeys</source><day>10</day><month>7</month><year>2020</year><volume>69</volume><fpage>1</fpage><lpage>31</lpage><pub-id pub-id-type="doi">10.3897/mycokeys.69.33563</pub-id></mixed-citation></tp:treatment-meta><tp:nomenclature><tp:taxon-name><object-id xmlns:xlink="http://www.w3.org/1999/xlink" content-type="arpha" xlink:type="simple">A06477AF-CF89-58AF-89B3-11E1537BE971</object-id>
              <tp:taxon-name-part taxon-name-part-type="genus" reg="Pseudosperma">Pseudosperma</tp:taxon-name-part>
              <tp:taxon-name-part taxon-name-part-type="species" reg="triaciculare">triaciculare</tp:taxon-name-part>
              <object-id xmlns:xlink="http://www.w3.org/1999/xlink" content-type="mycobank" xlink:type="simple">822657</object-id>
            </tp:taxon-name><tp:taxon-authority>Saba &amp; Khalid</tp:taxon-authority><tp:taxon-status xmlns:xlink="http://www.w3.org/1999/xlink" xlink:type="simple">sp. nov.</tp:taxon-status><xref ref-type="fig" rid="F6">Figure 6</xref></tp:nomenclature><tp:treatment-sec sec-type="diagnosis" id="SECID0EGCEK"><title>Diagnosis.</title><p>Characterised by the acutely umbonate brownish-orange to fulvous pileus, the presence of a pale velipellis coating on the pileus, septate cheilocystidia and an ecological association with <italic><tp:taxon-name><tp:taxon-name-part taxon-name-part-type="genus" reg="Pinus">Pinus</tp:taxon-name-part></tp:taxon-name></italic>.</p><fig id="F6" position="float" orientation="portrait"><object-id xmlns:xlink="http://www.w3.org/1999/xlink" content-type="doi" xlink:type="simple">10.3897/mycokeys.69.33563.figure6</object-id><object-id xmlns:xlink="http://www.w3.org/1999/xlink" content-type="arpha" xlink:type="simple">E500D743-4C83-5C49-8DB4-405CE69C47A0</object-id><label>Figure 6.</label><caption><p><italic><tp:taxon-name><tp:taxon-name-part taxon-name-part-type="genus" reg="Pseudosperma">Pseudosperma</tp:taxon-name-part> <tp:taxon-name-part taxon-name-part-type="species" reg="triaciculare">triaciculare</tp:taxon-name-part></tp:taxon-name></italic>: <bold>A</bold> Basidiomata of paratype collection (<named-content xmlns:xlink="http://www.w3.org/1999/xlink" content-type="dwc:institutional_code" xlink:type="simple">FH</named-content> 00304561) <bold>B–F</bold> microscopic characters: <bold>B</bold> Basidia <bold>C</bold> cheilocystidia <bold>D</bold> caulocystidia <bold>E</bold> basidiospores <bold>F</bold> pileipellis. Scale bars: 1 cm (<bold>A</bold>), 10 µm (<bold>B, E</bold>), 30 µm (<bold>C, D, F</bold>).</p></caption><graphic xmlns:xlink="http://www.w3.org/1999/xlink" xlink:href="mycokeys-69-001-g006.jpg" position="float" orientation="portrait" xlink:type="simple" id="oo_430578.jpg"><uri content-type="original_file" xlink:type="simple">https://binary.pensoft.net/fig/430578</uri></graphic></fig></tp:treatment-sec><tp:treatment-sec sec-type="Types" id="SECID0EEEEK"><title>Types.</title><p><bold><italic>Holotype</italic></bold>: Pakistan, Prov. Khyber Pakhtunkhwa, Mansehra, Batrasi, under <italic><tp:taxon-name><tp:taxon-name-part taxon-name-part-type="genus" reg="Pinus">Pinus</tp:taxon-name-part> <tp:taxon-name-part taxon-name-part-type="species" reg="roxburghii">roxburghii</tp:taxon-name-part></tp:taxon-name></italic>, 3 Aug 2014, <italic>leg.</italic> M. Saba &amp; A.N. Khalid; MSM#0039 (<named-content xmlns:xlink="http://www.w3.org/1999/xlink" content-type="dwc:institutional_code" xlink:type="simple">LAH</named-content> 310054); GenBank accession nos. <ext-link xmlns:xlink="http://www.w3.org/1999/xlink" ext-link-type="gen" xlink:href="MG742423" xlink:type="simple">MG742423</ext-link> (<abbrev xmlns:xlink="http://www.w3.org/1999/xlink" xlink:title="nuclear ribosomal RNA gene" id="ABBRID0EGFEK" xlink:type="simple">ITS</abbrev>), <ext-link xmlns:xlink="http://www.w3.org/1999/xlink" ext-link-type="gen" xlink:href="MG742424" xlink:type="simple">MG742424</ext-link> (<abbrev xmlns:xlink="http://www.w3.org/1999/xlink" xlink:title="nuclear 28S rRNA gene" id="ABBRID0EPFEK" xlink:type="simple">nrLSU</abbrev>), <ext-link xmlns:xlink="http://www.w3.org/1999/xlink" ext-link-type="gen" xlink:href="MG742425" xlink:type="simple">MG742425</ext-link> (<abbrev xmlns:xlink="http://www.w3.org/1999/xlink" xlink:title="mitochondrial small subunit rRNA gene" id="ABBRID0EYFEK" xlink:type="simple">mtSSU</abbrev>). <bold><italic>Paratypes</italic></bold>: <italic>ibid.</italic>, 3 Aug 2014; MSM#0040 (<named-content xmlns:xlink="http://www.w3.org/1999/xlink" content-type="dwc:institutional_code" xlink:type="simple">LAH</named-content> 310055); GenBank accession nos. <ext-link xmlns:xlink="http://www.w3.org/1999/xlink" ext-link-type="gen" xlink:href="MG742426" xlink:type="simple">MG742426</ext-link> (<abbrev xmlns:xlink="http://www.w3.org/1999/xlink" xlink:title="nuclear ribosomal RNA gene" id="ABBRID0ELGEK" xlink:type="simple">ITS</abbrev>), <ext-link xmlns:xlink="http://www.w3.org/1999/xlink" ext-link-type="gen" xlink:href="MG742427" xlink:type="simple">MG742427</ext-link> (<abbrev xmlns:xlink="http://www.w3.org/1999/xlink" xlink:title="nuclear 28S rRNA gene" id="ABBRID0EUGEK" xlink:type="simple">nrLSU</abbrev>), <ext-link xmlns:xlink="http://www.w3.org/1999/xlink" ext-link-type="gen" xlink:href="MG742428" xlink:type="simple">MG742428</ext-link> (<abbrev xmlns:xlink="http://www.w3.org/1999/xlink" xlink:title="mitochondrial small subunit rRNA gene" id="ABBRID0E4GEK" xlink:type="simple">mtSSU</abbrev>). <italic>Ibid.</italic>, 3 Aug 2014; MSM#0041 (<named-content xmlns:xlink="http://www.w3.org/1999/xlink" content-type="dwc:institutional_code" xlink:type="simple">LAH</named-content> 310056); GenBank accession nos. <ext-link xmlns:xlink="http://www.w3.org/1999/xlink" ext-link-type="gen" xlink:href="MG742429" xlink:type="simple">MG742429</ext-link> (<abbrev xmlns:xlink="http://www.w3.org/1999/xlink" xlink:title="nuclear ribosomal RNA gene" id="ABBRID0ENHEK" xlink:type="simple">ITS</abbrev>), <ext-link xmlns:xlink="http://www.w3.org/1999/xlink" ext-link-type="gen" xlink:href="MG742430" xlink:type="simple">MG742430</ext-link> (<abbrev xmlns:xlink="http://www.w3.org/1999/xlink" xlink:title="nuclear 28S rRNA gene" id="ABBRID0EWHEK" xlink:type="simple">nrLSU</abbrev>), <ext-link xmlns:xlink="http://www.w3.org/1999/xlink" ext-link-type="gen" xlink:href="MG742431" xlink:type="simple">MG742431</ext-link> (<abbrev xmlns:xlink="http://www.w3.org/1999/xlink" xlink:title="mitochondrial small subunit rRNA gene" id="ABBRID0E6HEK" xlink:type="simple">mtSSU</abbrev>). Pakistan, Prov. Khyber Pakhtunkhwa, Abbottabad, Shimla, 14 Sep 2012, <italic>leg.</italic> M. Saba &amp; A.N. Khalid; MSM#0038 (<named-content xmlns:xlink="http://www.w3.org/1999/xlink" content-type="dwc:institutional_code" xlink:type="simple">FH</named-content> 00304561).</p></tp:treatment-sec><tp:treatment-sec sec-type="etymology" id="SECID0EKIEK"><title>Etymology.</title><p>From Latin, meaning “three-needled,” with reference to the association with the three-needled pine <italic><tp:taxon-name><tp:taxon-name-part taxon-name-part-type="genus" reg="Pinus">Pinus</tp:taxon-name-part> <tp:taxon-name-part taxon-name-part-type="species" reg="roxburghii">roxburghii</tp:taxon-name-part></tp:taxon-name></italic>.</p></tp:treatment-sec><tp:treatment-sec sec-type="description" id="SECID0E2IEK"><title>Description.</title><p><bold><italic>Pileus</italic></bold> 12–29 mm in diam., conical when young, plane to convex at maturity, with acute to subacute or obtuse umbo; margin radially rimose, straight or flaring to uplifted; surface dry, dull, colour brownish-orange (5YR5/8) to fulvous, presence of a pale velipellis coating over the disc. <bold><italic>Lamellae</italic></bold> regular, adnexed to sinuate, close, pale orange yellow (10YR8/4), edges even; two tiers of lamelullae. <bold><italic>Stipe</italic></bold> 19–60 mm, central, equal, fibrillose, white with pale orange yellow tinge (10YR8/4). Odour mild, not diagnostic.</p><p><bold><italic>Basidiospores</italic></bold> (7.7–)8.9–12.5 × 6.1–7.7 µm [x = 10.2 × 6.9 µm, Q = 1.64–2.2], smooth, mostly elliptic, thin-walled, yellowish-brown in <abbrev xmlns:xlink="http://www.w3.org/1999/xlink" xlink:title="5% aqueous solution of potassium hydroxide" id="ABBRID0ETJEK" xlink:type="simple">KOH</abbrev>, apiculus present small and indistinctive. <bold><italic>Basidia</italic></bold> 24–36 × (9–)10–13 µm, clavate to broadly clavate with refractive contents, 4-sterigmate, thin-walled, hyaline in <abbrev xmlns:xlink="http://www.w3.org/1999/xlink" xlink:title="5% aqueous solution of potassium hydroxide" id="ABBRID0E1JEK" xlink:type="simple">KOH</abbrev>; sterigmata 2.5–4.0 µm long. <bold><italic>Pleurocystidia</italic></bold> absent. <bold><italic>Cheilocystidia</italic></bold> cylindrical to clavate, septate, some with sub-capitate apices, terminal cells 23–54 × 9–16 µm, non-encrusted, hyaline, thin-walled. <bold><italic>Caulocystidia</italic></bold> 36–98 × 7–14 µm, cylindrical, non-encrusted, hyphoid, thin-walled. <bold><italic>Pileipellis</italic></bold> a cutis, hyphae cylindrical, 6–12 µm wide, thin-walled, golden brown or yellowish-brown in <abbrev xmlns:xlink="http://www.w3.org/1999/xlink" xlink:title="5% aqueous solution of potassium hydroxide" id="ABBRID0EKKEK" xlink:type="simple">KOH</abbrev>, without encrustations, septate. <bold><italic>Lamellar trama</italic></bold> of parallel hyphae, 6–12 µm wide; subhymenium of compact hyphae, 3–6 µm wide. <bold><italic>Stipitipellis</italic></bold> cylindrical hyphae, 2–12 µm wide, hyaline in mass in <abbrev xmlns:xlink="http://www.w3.org/1999/xlink" xlink:title="5% aqueous solution of potassium hydroxide" id="ABBRID0EUKEK" xlink:type="simple">KOH</abbrev>; all structures inamyloid. <bold><italic>Clamp connections</italic></bold> present.</p></tp:treatment-sec><tp:treatment-sec sec-type="Habit and habitat" id="SECID0E2KEK"><title>Habit and habitat.</title><p>Occurring in August to September, solitary or in groups, scattered on the forest floor in stands of <italic><tp:taxon-name><tp:taxon-name-part taxon-name-part-type="genus" reg="Pinus">Pinus</tp:taxon-name-part> <tp:taxon-name-part taxon-name-part-type="species" reg="roxburghii">roxburghii</tp:taxon-name-part></tp:taxon-name></italic> (<tp:taxon-name><tp:taxon-name-part taxon-name-part-type="family">Pinaceae</tp:taxon-name-part></tp:taxon-name>).</p></tp:treatment-sec><tp:treatment-sec sec-type="notes" id="SECID0ERLEK"><title>Notes.</title><p><italic><tp:taxon-name><tp:taxon-name-part taxon-name-part-type="genus" reg="Pseudosperma">Pseudosperma</tp:taxon-name-part> <tp:taxon-name-part taxon-name-part-type="species" reg="triaciculare">triaciculare</tp:taxon-name-part></tp:taxon-name></italic> has been found in association with <italic><tp:taxon-name><tp:taxon-name-part taxon-name-part-type="genus" reg="Pinus">Pinus</tp:taxon-name-part> <tp:taxon-name-part taxon-name-part-type="species" reg="roxburghii">roxburghii</tp:taxon-name-part></tp:taxon-name></italic>, the three-needled pine. This new species forms a distinct monophyletic group without clear affinities outside of <italic><tp:taxon-name><tp:taxon-name-part taxon-name-part-type="genus" reg="Rimosae">Rimosae</tp:taxon-name-part></tp:taxon-name></italic> s.s. subclade A (Figures <xref ref-type="fig" rid="F1">1</xref>–<xref ref-type="fig" rid="F3">3</xref>). Some of the unique features of this species are the umbonate brownish-orange to pale orange yellow pileus; cylindrical to clavate cheilocystidia; and cylindrical, non-encrusted, hyphoid caulocystidia. Allied species include <italic><tp:taxon-name><tp:taxon-name-part taxon-name-part-type="genus" reg="Pseudosperma">P.</tp:taxon-name-part> <tp:taxon-name-part taxon-name-part-type="species" reg="brunneoumbonatum">brunneoumbonatum</tp:taxon-name-part></tp:taxon-name></italic>, <italic><tp:taxon-name><tp:taxon-name-part taxon-name-part-type="genus" reg="Pseudosperma">P.</tp:taxon-name-part> <tp:taxon-name-part taxon-name-part-type="species" reg="griseorubidum">griseorubidum</tp:taxon-name-part></tp:taxon-name></italic> (K.P.D. Latha &amp; Manim.) Matheny &amp; Esteve-Rav., <italic><tp:taxon-name><tp:taxon-name-part taxon-name-part-type="genus" reg="Pseudosperma">P.</tp:taxon-name-part> <tp:taxon-name-part taxon-name-part-type="species" reg="keralense">keralense</tp:taxon-name-part></tp:taxon-name></italic> [synonym <italic><tp:taxon-name><tp:taxon-name-part taxon-name-part-type="genus" reg="Inosperma">I.</tp:taxon-name-part> <tp:taxon-name-part taxon-name-part-type="species" reg="rimulosa">rimulosa</tp:taxon-name-part></tp:taxon-name></italic> C.K. Pradeep &amp; Matheny] and <italic><tp:taxon-name><tp:taxon-name-part taxon-name-part-type="genus" reg="Pseudosperma">P.</tp:taxon-name-part> <tp:taxon-name-part taxon-name-part-type="species" reg="umbrinellum">umbrinellum</tp:taxon-name-part></tp:taxon-name></italic>. <italic><tp:taxon-name><tp:taxon-name-part taxon-name-part-type="genus" reg="Pseudosperma">Pseudosperma</tp:taxon-name-part> <tp:taxon-name-part taxon-name-part-type="species" reg="triaciculare">triaciculare</tp:taxon-name-part></tp:taxon-name></italic> shares the same presumed <italic><tp:taxon-name><tp:taxon-name-part taxon-name-part-type="genus" reg="Pinus">Pinus</tp:taxon-name-part></tp:taxon-name></italic> association and shape of basidiomata with <italic><tp:taxon-name><tp:taxon-name-part taxon-name-part-type="genus" reg="Pseudosperma">P.</tp:taxon-name-part> <tp:taxon-name-part taxon-name-part-type="species" reg="brunneoumbonatum">brunneoumbonatum</tp:taxon-name-part></tp:taxon-name></italic>, but can be distinguished by its brownish-orange pileus and smaller basidiospores. <italic><tp:taxon-name><tp:taxon-name-part taxon-name-part-type="genus" reg="Pseudosperma">Pseudosperma</tp:taxon-name-part> <tp:taxon-name-part taxon-name-part-type="species" reg="umbrinellum">umbrinellum</tp:taxon-name-part></tp:taxon-name></italic> is differentiated from <italic><tp:taxon-name><tp:taxon-name-part taxon-name-part-type="genus" reg="Pseudosperma">P.</tp:taxon-name-part> <tp:taxon-name-part taxon-name-part-type="species" reg="triaciculare">triaciculare</tp:taxon-name-part></tp:taxon-name></italic> by the presence of an obtuse umbo (acute in <italic><tp:taxon-name><tp:taxon-name-part taxon-name-part-type="genus" reg="Pseudosperma">P.</tp:taxon-name-part> <tp:taxon-name-part taxon-name-part-type="species" reg="triaciculare">triaciculare</tp:taxon-name-part></tp:taxon-name></italic>), yellowish- or reddish-brown pileus (brownish-orange in <italic><tp:taxon-name><tp:taxon-name-part taxon-name-part-type="genus" reg="Pseudosperma">P.</tp:taxon-name-part> <tp:taxon-name-part taxon-name-part-type="species" reg="triaciculare">triaciculare</tp:taxon-name-part></tp:taxon-name></italic>), somewhat narrower basidiospores (5.5–6.5 µm vs. 6.1–7.7 µm) and a broad host range, including species in <tp:taxon-name><tp:taxon-name-part taxon-name-part-type="family">Cistaceae</tp:taxon-name-part></tp:taxon-name>, <tp:taxon-name><tp:taxon-name-part taxon-name-part-type="family">Fagaceae</tp:taxon-name-part></tp:taxon-name>, <tp:taxon-name><tp:taxon-name-part taxon-name-part-type="family">Pinaceae</tp:taxon-name-part></tp:taxon-name> and <tp:taxon-name><tp:taxon-name-part taxon-name-part-type="family">Salicaceae</tp:taxon-name-part></tp:taxon-name> (<xref ref-type="bibr" rid="B31">Larsson et al. 2009</xref>).</p><p><italic><tp:taxon-name><tp:taxon-name-part taxon-name-part-type="genus" reg="Pseudosperma">Pseudosperma</tp:taxon-name-part> <tp:taxon-name-part taxon-name-part-type="species" reg="triaciculare">triaciculare</tp:taxon-name-part></tp:taxon-name></italic> is most closely related to <italic><tp:taxon-name><tp:taxon-name-part taxon-name-part-type="genus" reg="Pseudosperma">P.</tp:taxon-name-part> <tp:taxon-name-part taxon-name-part-type="species" reg="griseorubidum">griseorubidum</tp:taxon-name-part></tp:taxon-name></italic> and <italic><tp:taxon-name><tp:taxon-name-part taxon-name-part-type="genus" reg="Pseudosperma">P.</tp:taxon-name-part> <tp:taxon-name-part taxon-name-part-type="species" reg="keralense">keralense</tp:taxon-name-part></tp:taxon-name></italic>, described recently from tropical India (<xref ref-type="bibr" rid="B32">Latha and Manimohan 2015</xref>, <xref ref-type="bibr" rid="B48">Pradeep et al. 2016</xref>, Figure <xref ref-type="fig" rid="F3">3</xref>). <italic><tp:taxon-name><tp:taxon-name-part taxon-name-part-type="genus" reg="Pseudosperma">Pseudosperma</tp:taxon-name-part> <tp:taxon-name-part taxon-name-part-type="species" reg="griseorubidum">griseorubidum</tp:taxon-name-part></tp:taxon-name></italic> can be differentiated by its pileus, which is greyish-red and rarely with an umbo. In addition, <italic><tp:taxon-name><tp:taxon-name-part taxon-name-part-type="genus" reg="Pseudosperma">P.</tp:taxon-name-part> <tp:taxon-name-part taxon-name-part-type="species" reg="griseorubidum">griseorubidum</tp:taxon-name-part></tp:taxon-name></italic> is associated with members of <tp:taxon-name><tp:taxon-name-part taxon-name-part-type="family">Dipterocarpaceae</tp:taxon-name-part></tp:taxon-name> (<xref ref-type="bibr" rid="B32">Latha and Manimohan 2015</xref>). The differences between <italic><tp:taxon-name><tp:taxon-name-part taxon-name-part-type="genus" reg="Pseudosperma">P.</tp:taxon-name-part> <tp:taxon-name-part taxon-name-part-type="species" reg="keralense">keralense</tp:taxon-name-part></tp:taxon-name></italic> and <italic><tp:taxon-name><tp:taxon-name-part taxon-name-part-type="genus" reg="Pseudosperma">P.</tp:taxon-name-part> <tp:taxon-name-part taxon-name-part-type="species" reg="triaciculare">triaciculare</tp:taxon-name-part></tp:taxon-name></italic> are more subtle. <italic><tp:taxon-name><tp:taxon-name-part taxon-name-part-type="genus" reg="Pseudosperma">Pseudosperma</tp:taxon-name-part> <tp:taxon-name-part taxon-name-part-type="species" reg="keralense">keralense</tp:taxon-name-part></tp:taxon-name></italic> can be separated based on the following features: its lamellae have serrate edges and its basidiospores are narrower on average (6.1 vs. 6.9 µm in <italic><tp:taxon-name><tp:taxon-name-part taxon-name-part-type="genus" reg="Pseudosperma">P.</tp:taxon-name-part> <tp:taxon-name-part taxon-name-part-type="species" reg="triaciculare">triaciculare</tp:taxon-name-part></tp:taxon-name></italic>). It is also phylogenetically clearly different; the <abbrev xmlns:xlink="http://www.w3.org/1999/xlink" xlink:title="nuclear ribosomal RNA gene" id="ABBRID0EOVEK" xlink:type="simple">ITS</abbrev> sequence of the holotype collection (GenBank acc. no. <ext-link xmlns:xlink="http://www.w3.org/1999/xlink" ext-link-type="gen" xlink:href="KM924523" xlink:type="simple">KM924523</ext-link>) is 84.11% identical to the holotype of <italic><tp:taxon-name><tp:taxon-name-part taxon-name-part-type="genus" reg="Pseudosperma">P.</tp:taxon-name-part> <tp:taxon-name-part taxon-name-part-type="species" reg="triaciculare">triaciculare</tp:taxon-name-part></tp:taxon-name></italic>, whereas the LSU (<ext-link xmlns:xlink="http://www.w3.org/1999/xlink" ext-link-type="gen" xlink:href="KM924518" xlink:type="simple">KM924518</ext-link>) is 95.13% identical.</p><p>Other similar Asian species include <italic><tp:taxon-name><tp:taxon-name-part taxon-name-part-type="genus" reg="Pseudosperma">P.</tp:taxon-name-part> <tp:taxon-name-part taxon-name-part-type="species" reg="himalayense">himalayense</tp:taxon-name-part></tp:taxon-name></italic>, <italic><tp:taxon-name><tp:taxon-name-part taxon-name-part-type="genus" reg="Pseudosperma">P.</tp:taxon-name-part> <tp:taxon-name-part taxon-name-part-type="species" reg="neoumbrinellum">neoumbrinellum</tp:taxon-name-part></tp:taxon-name></italic>, <italic><tp:taxon-name><tp:taxon-name-part taxon-name-part-type="genus" reg="Pseudosperma">P.</tp:taxon-name-part> <tp:taxon-name-part taxon-name-part-type="species" reg="pakistanense">pakistanense</tp:taxon-name-part></tp:taxon-name></italic> and <italic><tp:taxon-name><tp:taxon-name-part taxon-name-part-type="genus" reg="Pseudosperma">P.</tp:taxon-name-part> <tp:taxon-name-part taxon-name-part-type="species" reg="yunnanense">yunnanense</tp:taxon-name-part></tp:taxon-name></italic> (T. Bau &amp; Y.G. Fan) Matheny &amp; Esteve-Rav. <italic><tp:taxon-name><tp:taxon-name-part taxon-name-part-type="genus" reg="Pseudosperma">Pseudosperma</tp:taxon-name-part> <tp:taxon-name-part taxon-name-part-type="species" reg="triaciculare">triaciculare</tp:taxon-name-part></tp:taxon-name></italic> resembles <italic><tp:taxon-name><tp:taxon-name-part taxon-name-part-type="genus" reg="Pseudosperma">P.</tp:taxon-name-part> <tp:taxon-name-part taxon-name-part-type="species" reg="neoumbrinellum">neoumbrinellum</tp:taxon-name-part></tp:taxon-name></italic> in its pileus and basidiospores. However, it is easily differentiated by the characteristic brownish-orange to fulvous colouration of its pileus, whereas the pileus of <italic><tp:taxon-name><tp:taxon-name-part taxon-name-part-type="genus" reg="Pseudosperma">P.</tp:taxon-name-part> <tp:taxon-name-part taxon-name-part-type="species" reg="neoumbrinellum">neoumbrinellum</tp:taxon-name-part></tp:taxon-name></italic> is chocolate to dark brown in colour (<xref ref-type="bibr" rid="B3">Bau and Fan 2018</xref>). In addition, the shape and size of caulocystidia in these two species are very different: 20–48 × 10–17 µm in <italic><tp:taxon-name><tp:taxon-name-part taxon-name-part-type="genus" reg="Pseudosperma">P.</tp:taxon-name-part> <tp:taxon-name-part taxon-name-part-type="species" reg="neoumbrinellum">neoumbrinellum</tp:taxon-name-part></tp:taxon-name></italic> vs. 36–98 × 7–14 µm in <italic><tp:taxon-name><tp:taxon-name-part taxon-name-part-type="genus" reg="Pseudosperma">P.</tp:taxon-name-part> <tp:taxon-name-part taxon-name-part-type="species" reg="triaciculare">triaciculare</tp:taxon-name-part></tp:taxon-name></italic>. <italic><tp:taxon-name><tp:taxon-name-part taxon-name-part-type="genus" reg="Pseudosperma">Pseudosperma</tp:taxon-name-part> <tp:taxon-name-part taxon-name-part-type="species" reg="triaciculare">triaciculare</tp:taxon-name-part></tp:taxon-name></italic> is different from the recently-described <italic><tp:taxon-name><tp:taxon-name-part taxon-name-part-type="genus" reg="Pseudosperma">P.</tp:taxon-name-part> <tp:taxon-name-part taxon-name-part-type="species" reg="himalayense">himalayense</tp:taxon-name-part></tp:taxon-name></italic> from Pakistan (<xref ref-type="bibr" rid="B34">Liu et al. 2018</xref>) by the presence of a velipellis and a shorter stipe (16–60 vs. 50–80 µm). <italic><tp:taxon-name><tp:taxon-name-part taxon-name-part-type="genus" reg="Pseudosperma">Pseudosperma</tp:taxon-name-part> <tp:taxon-name-part taxon-name-part-type="species" reg="pakistanense">pakistanense</tp:taxon-name-part></tp:taxon-name></italic> is separated from <italic><tp:taxon-name><tp:taxon-name-part taxon-name-part-type="genus" reg="Pseudosperma">P.</tp:taxon-name-part> <tp:taxon-name-part taxon-name-part-type="species" reg="triaciculare">triaciculare</tp:taxon-name-part></tp:taxon-name></italic> by the absence of velipellar hyphae (unless the authors referred to the velipellis by their description of “[pileus] sometimes peeling off in the form of fine threads”), presence of pleurocystidia and a generally wider stipitipellis lacking caulocystidia (<xref ref-type="bibr" rid="B62">Ullah et al. 2018</xref>). Finally, <italic><tp:taxon-name><tp:taxon-name-part taxon-name-part-type="genus" reg="Pseudosperma">P.</tp:taxon-name-part> <tp:taxon-name-part taxon-name-part-type="species" reg="yunnanense">yunnanense</tp:taxon-name-part></tp:taxon-name></italic>, described from China, also has velipellar hyphae, but its basidiomata are much larger in size (pileus 30–60 mm in diam., stipe 60–70 mm) and it lacks caulocystidia (<xref ref-type="bibr" rid="B3">Bau and Fan 2018</xref>). We did not include <italic><tp:taxon-name><tp:taxon-name-part taxon-name-part-type="genus" reg="Pseudosperma">P.</tp:taxon-name-part> <tp:taxon-name-part taxon-name-part-type="species" reg="yunnanense">yunnanense</tp:taxon-name-part></tp:taxon-name></italic> in our phylogenetic analyses, but blasted the <abbrev xmlns:xlink="http://www.w3.org/1999/xlink" xlink:title="nuclear ribosomal RNA gene" id="ABBRID0E52EK" xlink:type="simple">ITS</abbrev> sequence of the holotype collection (GenBank acc. no. <ext-link xmlns:xlink="http://www.w3.org/1999/xlink" ext-link-type="gen" xlink:href="MH047250" xlink:type="simple">MH047250</ext-link>) against <italic><tp:taxon-name><tp:taxon-name-part taxon-name-part-type="genus" reg="Pseudosperma">P.</tp:taxon-name-part> <tp:taxon-name-part taxon-name-part-type="species" reg="triaciculare">triaciculare</tp:taxon-name-part></tp:taxon-name></italic>, resulting in 89.09% identity. <italic><tp:taxon-name><tp:taxon-name-part taxon-name-part-type="genus" reg="Pseudosperma">Pseudosperma</tp:taxon-name-part> <tp:taxon-name-part taxon-name-part-type="species" reg="yunnanense">yunnanense</tp:taxon-name-part></tp:taxon-name></italic> is phylogenetically most similar to <italic><tp:taxon-name><tp:taxon-name-part taxon-name-part-type="genus" reg="Pseudosperma">P.</tp:taxon-name-part> <tp:taxon-name-part taxon-name-part-type="species" reg="perlatum">perlatum</tp:taxon-name-part></tp:taxon-name></italic>.</p><p>Finally, <italic><tp:taxon-name><tp:taxon-name-part taxon-name-part-type="genus" reg="Pseudosperma">P.</tp:taxon-name-part> <tp:taxon-name-part taxon-name-part-type="species" reg="avellaneum">avellaneum</tp:taxon-name-part></tp:taxon-name></italic>, <italic><tp:taxon-name><tp:taxon-name-part taxon-name-part-type="genus" reg="Pseudosperma">P.</tp:taxon-name-part> <tp:taxon-name-part taxon-name-part-type="species" reg="bisporum">bisporum</tp:taxon-name-part></tp:taxon-name></italic>, <italic><tp:taxon-name><tp:taxon-name-part taxon-name-part-type="genus" reg="Pseudosperma">P.</tp:taxon-name-part> <tp:taxon-name-part taxon-name-part-type="species" reg="macrospermum">macrospermum</tp:taxon-name-part></tp:taxon-name></italic> and <italic><tp:taxon-name><tp:taxon-name-part taxon-name-part-type="genus" reg="Pseudosperma">P.</tp:taxon-name-part> <tp:taxon-name-part taxon-name-part-type="species" reg="transiens">transiens</tp:taxon-name-part></tp:taxon-name></italic> from <xref ref-type="bibr" rid="B27">Kobayashi’s (2002)</xref> morphological <italic><tp:taxon-name><tp:taxon-name-part taxon-name-part-type="genus" reg="Inocybe">Inocybe</tp:taxon-name-part></tp:taxon-name></italic> treatment are all different from <italic><tp:taxon-name><tp:taxon-name-part taxon-name-part-type="genus" reg="Pseudosperma">P.</tp:taxon-name-part> <tp:taxon-name-part taxon-name-part-type="species" reg="triaciculare">triaciculare</tp:taxon-name-part></tp:taxon-name></italic>. Of all four, <italic><tp:taxon-name><tp:taxon-name-part taxon-name-part-type="genus" reg="Pseudosperma">P.</tp:taxon-name-part> <tp:taxon-name-part taxon-name-part-type="species" reg="avellaneum">avellaneum</tp:taxon-name-part></tp:taxon-name></italic> is probably most difficult to separate from the new species: its pileus is pale greyish-ochraceous, the stipe is less slender and – this seems the best character for separating both species – no caulocystidia were observed. <italic><tp:taxon-name><tp:taxon-name-part taxon-name-part-type="genus" reg="Pseudosperma">Pseudosperma</tp:taxon-name-part> <tp:taxon-name-part taxon-name-part-type="species" reg="bisporum">bisporum</tp:taxon-name-part></tp:taxon-name></italic> has lamellae with serrate edges, 2-sterigmate basidia and pileipellis hyphae that are smaller in diameter. In addition, again, no caulocystidia were observed in this species. Compared to <italic><tp:taxon-name><tp:taxon-name-part taxon-name-part-type="genus" reg="Pseudosperma">P.</tp:taxon-name-part> <tp:taxon-name-part taxon-name-part-type="species" reg="triaciculare">triaciculare</tp:taxon-name-part></tp:taxon-name></italic>, the basidiospores of <italic><tp:taxon-name><tp:taxon-name-part taxon-name-part-type="genus" reg="Pseudosperma">P.</tp:taxon-name-part> <tp:taxon-name-part taxon-name-part-type="species" reg="macrospermum">macrospermum</tp:taxon-name-part></tp:taxon-name></italic> are longer (10.5–)14.0–15.5(–18.3) vs. (7.7–)8.9–12.5) µm, its basidia are narrower (8.8–9.5(–12.5) vs. (9–)10–13 µm) and its cheilocystidia are wider (16–18 vs. 9–16 µm). <italic><tp:taxon-name><tp:taxon-name-part taxon-name-part-type="genus" reg="Pseudosperma">Pseudosperma</tp:taxon-name-part> <tp:taxon-name-part taxon-name-part-type="species" reg="transiens">transiens</tp:taxon-name-part></tp:taxon-name></italic> has basidiospores (4.8–6.5 vs. 6.1–7.7 µm) and basidia (8.8–9.5 vs. (9–)10–13 µm) that are both narrower than those in <italic><tp:taxon-name><tp:taxon-name-part taxon-name-part-type="genus" reg="Pseudosperma">P.</tp:taxon-name-part> <tp:taxon-name-part taxon-name-part-type="species" reg="triaciculare">triaciculare</tp:taxon-name-part></tp:taxon-name></italic>. In addition, the pileus of <italic><tp:taxon-name><tp:taxon-name-part taxon-name-part-type="genus" reg="Pseudosperma">P.</tp:taxon-name-part> <tp:taxon-name-part taxon-name-part-type="species" reg="transiens">transiens</tp:taxon-name-part></tp:taxon-name></italic> is coloured brown to dark brown, whereas <italic><tp:taxon-name><tp:taxon-name-part taxon-name-part-type="genus" reg="Pseudosperma">P.</tp:taxon-name-part> <tp:taxon-name-part taxon-name-part-type="species" reg="triaciculare">triaciculare</tp:taxon-name-part></tp:taxon-name></italic> has a brownish-orange to fulvous pileus.</p></tp:treatment-sec><tp:treatment-sec><!--Section generated to contain objects referenced in tp:taxon-treatment.--><fig id="F1" position="float" orientation="portrait"><object-id xmlns:xlink="http://www.w3.org/1999/xlink" content-type="doi" xlink:type="simple">10.3897/mycokeys.69.33563.figure1</object-id><object-id xmlns:xlink="http://www.w3.org/1999/xlink" content-type="arpha" xlink:type="simple">D1617118-FA88-5C8A-8463-975D334BDD95</object-id><label>Figure 1.</label><caption><p>The best-scoring ML tree (-lnL = 27210.474) of the <italic><tp:taxon-name><tp:taxon-name-part taxon-name-part-type="genus" reg="Rimosae">Rimosae</tp:taxon-name-part></tp:taxon-name></italic> s.s. and <tp:taxon-name><tp:taxon-name-part taxon-name-part-type="genus" reg="Inosperma">Inosperma</tp:taxon-name-part></tp:taxon-name> clades, reconstructed from the concatenated <abbrev xmlns:xlink="http://www.w3.org/1999/xlink" xlink:title="nuclear ribosomal RNA gene" id="ABBRID0EUNBK" xlink:type="simple">ITS</abbrev>–<abbrev xmlns:xlink="http://www.w3.org/1999/xlink" xlink:title="nuclear 28S rRNA gene" id="ABBRID0EYNBK" xlink:type="simple">nrLSU</abbrev>–<abbrev xmlns:xlink="http://www.w3.org/1999/xlink" xlink:title="mitochondrial small subunit rRNA gene" id="ABBRID0E3NBK" xlink:type="simple">mtSSU</abbrev> dataset. ML bootstraps (if ≥ 70) are presented above or in front of the branch leading to each node. Thick branches have maximum support (ML BS = 100). Subclade designations within <tp:taxon-name><tp:taxon-name-part taxon-name-part-type="infraspecific-rank">sect.</tp:taxon-name-part> <tp:taxon-name-part taxon-name-part-type="section" reg="Rimosae">Rimosae</tp:taxon-name-part></tp:taxon-name> s.s. follow <xref ref-type="bibr" rid="B31">Larsson et al. (2009)</xref> in the strict sense. Newly-described species are in boldface.</p></caption><graphic xmlns:xlink="http://www.w3.org/1999/xlink" xlink:href="mycokeys-69-001-g001.jpg" position="float" orientation="portrait" xlink:type="simple" id="oo_430573.jpg"><uri content-type="original_file" xlink:type="simple">https://binary.pensoft.net/fig/430573</uri></graphic></fig><fig id="F3" position="float" orientation="portrait"><object-id xmlns:xlink="http://www.w3.org/1999/xlink" content-type="doi" xlink:type="simple">10.3897/mycokeys.69.33563.figure3</object-id><object-id xmlns:xlink="http://www.w3.org/1999/xlink" content-type="arpha" xlink:type="simple">5C823C3E-1512-5C1B-97A2-1812F005EE8D</object-id><label>Figure 3.</label><caption><p>The best-scoring ML tree (-lnL = 5704.951) of <italic><tp:taxon-name><tp:taxon-name-part taxon-name-part-type="genus" reg="Rimosae">Rimosae</tp:taxon-name-part></tp:taxon-name></italic> s.s. subclade A, complemented with recently-described species within <tp:taxon-name><tp:taxon-name-part taxon-name-part-type="infraspecific-rank">sect.</tp:taxon-name-part> <tp:taxon-name-part taxon-name-part-type="section" reg="Rimosae">Rimosae</tp:taxon-name-part></tp:taxon-name> s.s., reconstructed from the <abbrev xmlns:xlink="http://www.w3.org/1999/xlink" xlink:title="nuclear 28S rRNA gene" id="ABBRID0EJWBK" xlink:type="simple">nrLSU</abbrev> dataset. ML bootstraps (if ≥ 70) are presented above or in front of the branch leading to each node. Thick branches have maximum support (ML BS = 100). Newly-described species are in boldface.</p></caption><graphic xmlns:xlink="http://www.w3.org/1999/xlink" xlink:href="mycokeys-69-001-g003.jpg" position="float" orientation="portrait" xlink:type="simple" id="oo_430575.jpg"><uri content-type="original_file" xlink:type="simple">https://binary.pensoft.net/fig/430575</uri></graphic></fig></tp:treatment-sec><ref-list><ref id="B31"><mixed-citation xmlns:xlink="http://www.w3.org/1999/xlink" xlink:type="simple"><person-group><name name-style="western"><surname>Larsson</surname><given-names>E</given-names></name><name name-style="western"><surname>Ryberg</surname><given-names>M</given-names></name><name name-style="western"><surname>Moreau</surname><given-names>PA</given-names></name><name name-style="western"><surname>Mathiesen</surname><given-names>ÅD</given-names></name><name name-style="western"><surname>Jacobsson</surname><given-names>S</given-names></name></person-group> (<year>2009</year>) <article-title>Taxonomy and evolutionary relationships within species of section <tp:taxon-name><tp:taxon-name-part taxon-name-part-type="genus">Rimosae</tp:taxon-name-part> (<tp:taxon-name-part taxon-name-part-type="subgenus">Inocybe</tp:taxon-name-part>)</tp:taxon-name> based on ITS, LSU and mtSSU sequence data.</article-title><source>Persoonia</source><volume>23</volume>: <fpage>86</fpage>–<lpage>98</lpage>. <ext-link xlink:type="simple" ext-link-type="doi" xlink:href="10.3767/003158509X475913">https://doi.org/10.3767/003158509X475913</ext-link></mixed-citation></ref><ref id="B32"><mixed-citation xmlns:xlink="http://www.w3.org/1999/xlink" xlink:type="simple"><person-group><name name-style="western"><surname>Latha</surname><given-names>KPD</given-names></name><name name-style="western"><surname>Manimohan</surname><given-names>P</given-names></name></person-group> (<year>2015</year>) <article-title><italic><tp:taxon-name><tp:taxon-name-part taxon-name-part-type="genus">Inocybe</tp:taxon-name-part> <tp:taxon-name-part taxon-name-part-type="species">griseorubida</tp:taxon-name-part></tp:taxon-name></italic>, a new species of <italic><tp:taxon-name><tp:taxon-name-part taxon-name-part-type="genus">Pseudosperma</tp:taxon-name-part></tp:taxon-name></italic> clade from tropical India.</article-title><source>Phytotaxa</source><volume>221</volume>(<issue>2</issue>): <fpage>166</fpage>–<lpage>174</lpage>. <ext-link xlink:type="simple" ext-link-type="doi" xlink:href="10.11646/phytotaxa.221.2.6">https://doi.org/10.11646/phytotaxa.221.2.6</ext-link></mixed-citation></ref><ref id="B48"><mixed-citation xmlns:xlink="http://www.w3.org/1999/xlink" xlink:type="simple"><person-group><name name-style="western"><surname>Pradeep</surname><given-names>CK</given-names></name><name name-style="western"><surname>Vrinda</surname><given-names>KB</given-names></name><name name-style="western"><surname>Varghese</surname><given-names>SP</given-names></name><name name-style="western"><surname>Korotkin</surname><given-names>HB</given-names></name><name name-style="western"><surname>Matheny</surname><given-names>PB</given-names></name></person-group> (<year>2016</year>) <article-title>New and noteworthy species of <italic><tp:taxon-name><tp:taxon-name-part taxon-name-part-type="genus">Inocybe</tp:taxon-name-part></tp:taxon-name></italic> (<tp:taxon-name><tp:taxon-name-part taxon-name-part-type="order">Agaricales</tp:taxon-name-part></tp:taxon-name>) from tropical India.</article-title><source>Mycological progress</source><volume>15</volume>(<issue>3</issue>): <fpage>24</fpage>. <ext-link xlink:type="simple" ext-link-type="doi" xlink:href="10.1007/s11557-016-1174-z">https://doi.org/10.1007/s11557-016-1174-z</ext-link></mixed-citation></ref><ref id="B3"><mixed-citation xmlns:xlink="http://www.w3.org/1999/xlink" xlink:type="simple"><person-group><name name-style="western"><surname>Bau</surname><given-names>T</given-names></name><name name-style="western"><surname>Fan</surname><given-names>Y-G</given-names></name></person-group> (<year>2018</year>) <article-title>Three new species of <tp:taxon-name><tp:taxon-name-part taxon-name-part-type="genus">Inocybe</tp:taxon-name-part> <tp:taxon-name-part taxon-name-part-type="infraspecific-rank">sect.</tp:taxon-name-part> <tp:taxon-name-part taxon-name-part-type="section">Rimosae</tp:taxon-name-part></tp:taxon-name> from China.</article-title><source>Mycosystema</source><volume>37</volume>: <fpage>693</fpage>–<lpage>702</lpage>.</mixed-citation></ref><ref id="B34"><mixed-citation xmlns:xlink="http://www.w3.org/1999/xlink" xlink:type="simple"><person-group><name name-style="western"><surname>Liu</surname><given-names>L-N</given-names></name><name name-style="western"><surname>Razaq</surname><given-names>A</given-names></name><name name-style="western"><surname>Atri</surname><given-names>NS</given-names></name><name name-style="western"><surname>Bau</surname><given-names>T</given-names></name><name name-style="western"><surname>Belbahri</surname><given-names>L</given-names></name><name name-style="western"><surname>Chenari Bouket</surname><given-names>A</given-names></name><name name-style="western"><surname>Chen</surname><given-names>L-P</given-names></name><name name-style="western"><surname>Deng</surname><given-names>C</given-names></name><name name-style="western"><surname>Ilyas</surname><given-names>S</given-names></name><name name-style="western"><surname>Khalid</surname><given-names>AN</given-names></name><name name-style="western"><surname>Kitaura</surname><given-names>MJ</given-names></name><name name-style="western"><surname>Kobayashi</surname><given-names>T</given-names></name><name name-style="western"><surname>Li</surname><given-names>Y</given-names></name><name name-style="western"><surname>Lorenz</surname><given-names>AP</given-names></name><name name-style="western"><surname>Ma</surname><given-names>Y-H</given-names></name><name name-style="western"><surname>Malysheva</surname><given-names>E</given-names></name><name name-style="western"><surname>Malysheva</surname><given-names>V</given-names></name><name name-style="western"><surname>Nuytinck</surname><given-names>J</given-names></name><name name-style="western"><surname>Qiao</surname><given-names>M</given-names></name><name name-style="western"><surname>Saini</surname><given-names>MK</given-names></name><name name-style="western"><surname>Scur</surname><given-names>MC</given-names></name><name name-style="western"><surname>Sharma</surname><given-names>S</given-names></name><name name-style="western"><surname>Shu</surname><given-names>L-L</given-names></name><name name-style="western"><surname>Spirin</surname><given-names>V</given-names></name><name name-style="western"><surname>Tanaka</surname><given-names>Y</given-names></name><name name-style="western"><surname>Tojo</surname><given-names>M</given-names></name><name name-style="western"><surname>Uzuhashi</surname><given-names>S</given-names></name><name name-style="western"><surname>Valério-Júnior</surname><given-names>C</given-names></name><name name-style="western"><surname>Verbeken</surname><given-names>A</given-names></name><name name-style="western"><surname>Verma</surname><given-names>B</given-names></name><name name-style="western"><surname>Wu</surname><given-names>R-H</given-names></name><name name-style="western"><surname>Xu</surname><given-names>J-P</given-names></name><name name-style="western"><surname>Yu</surname><given-names>Z-F</given-names></name><name name-style="western"><surname>Zeng</surname><given-names>H</given-names></name><name name-style="western"><surname>Zhang</surname><given-names>B</given-names></name><name name-style="western"><surname>Banerjee</surname><given-names>A</given-names></name><name name-style="western"><surname>Beddiar</surname><given-names>A</given-names></name><name name-style="western"><surname>Bordallo</surname><given-names>JJ</given-names></name><name name-style="western"><surname>Dafri</surname><given-names>A</given-names></name><name name-style="western"><surname>Dima</surname><given-names>B</given-names></name><name name-style="western"><surname>Krisai-Greilhuber</surname><given-names>I</given-names></name><name name-style="western"><surname>Lorenzini</surname><given-names>M</given-names></name><name name-style="western"><surname>Mandal</surname><given-names>R</given-names></name><name name-style="western"><surname>Morte</surname><given-names>A</given-names></name><name name-style="western"><surname>Nath</surname><given-names>PS</given-names></name><name name-style="western"><surname>Papp</surname><given-names>V</given-names></name><name name-style="western"><surname>Pavlík</surname><given-names>J</given-names></name><name name-style="western"><surname>Rodríguez</surname><given-names>A</given-names></name><name name-style="western"><surname>Ševčíková</surname><given-names>H</given-names></name><name name-style="western"><surname>Urban</surname><given-names>A</given-names></name><name name-style="western"><surname>Voglmayr</surname><given-names>H</given-names></name><name name-style="western"><surname>Zapparoli</surname><given-names>G</given-names></name></person-group> (<year>2018</year>) <article-title>Fungal systematics and evolution: FUSE 4.</article-title><source>Sydowia</source><volume>70</volume>: <fpage>211</fpage>–<lpage>286</lpage>.</mixed-citation></ref><ref id="B62"><mixed-citation xmlns:xlink="http://www.w3.org/1999/xlink" xlink:type="simple"><person-group><name name-style="western"><surname>Ullah</surname><given-names>Z</given-names></name><name name-style="western"><surname>Jabeen</surname><given-names>S</given-names></name><name name-style="western"><surname>Ahmad</surname><given-names>H</given-names></name><name name-style="western"><surname>Khalid</surname><given-names>AN</given-names></name></person-group> (<year>2018</year>) <article-title><italic><tp:taxon-name><tp:taxon-name-part taxon-name-part-type="genus">Inocybe</tp:taxon-name-part> <tp:taxon-name-part taxon-name-part-type="species">pakistanensis</tp:taxon-name-part></tp:taxon-name></italic>, a new species in <tp:taxon-name><tp:taxon-name-part taxon-name-part-type="infraspecific-rank">section</tp:taxon-name-part> <tp:taxon-name-part taxon-name-part-type="section">Rimosae</tp:taxon-name-part></tp:taxon-name> s. str. from Pakistan.</article-title><source>Phytotaxa</source><volume>348</volume>(<issue>4</issue>): <fpage>279</fpage>–<lpage>288</lpage>. <ext-link xlink:type="simple" ext-link-type="doi" xlink:href="10.11646/phytotaxa.348.4.4">https://doi.org/10.11646/phytotaxa.348.4.4</ext-link></mixed-citation></ref><ref id="B27"><mixed-citation xmlns:xlink="http://www.w3.org/1999/xlink" xlink:type="simple"><person-group><name name-style="western"><surname>Kobayashi</surname><given-names>T</given-names></name></person-group> (<year>2002</year>) <article-title>The taxonomic studies of the genus <italic><tp:taxon-name><tp:taxon-name-part taxon-name-part-type="genus">Inocybe</tp:taxon-name-part></tp:taxon-name></italic>.</article-title><source>Nova Hedwigia</source><volume>124</volume>: <fpage>1</fpage>–<lpage>246</lpage>.</mixed-citation></ref></ref-list></tp:taxon-treatment>
