# Supplementary material for: New species of Pseudosperma (Agaricales, Inocybaceae) from Pakistan revealed by morphology and multi-locus phylogenetic reconstruction
Source: MycoKeys. 2020 Jul 10;69:1–31. doi: 10.3897/mycokeys.69.33563 (PMC7367896; doi:10.3897/mycokeys.69.33563)
Supplement: XML Treatment for Inosperma vinaceobrunneum [file mycokeys.69.33563-treatment4.xml]

<!DOCTYPE tp:taxon-treatment
  PUBLIC "-//TaxonX//DTD Taxonomic Treatment Publishing DTD v0 20100105//EN" "tax-treatment-NSO.dtd">
<tp:taxon-treatment xmlns:tp="http://www.plazi.org/taxpub"><tp:treatment-meta><kwd-group><label>Taxon classification</label><kwd><named-content xmlns:xlink="http://www.w3.org/1999/xlink" content-type="kingdom">Fungi</named-content></kwd><kwd><named-content xmlns:xlink="http://www.w3.org/1999/xlink" content-type="order">Agaricales</named-content></kwd><kwd><named-content xmlns:xlink="http://www.w3.org/1999/xlink" content-type="family">Inocybaceae</named-content></kwd></kwd-group><mixed-citation publication-type="journal"><person-group><name><surname>Saba</surname><given-names>Malka</given-names></name><name><surname>Haelewaters</surname><given-names>Danny</given-names></name><name><surname>Pfister</surname><given-names>Donald H.</given-names></name><name><surname>Khalid</surname><given-names>Abdul Nasir</given-names></name></person-group><article-title>New species of <italic><tp:taxon-name><tp:taxon-name-part taxon-name-part-type="genus" reg="Pseudosperma">Pseudosperma</tp:taxon-name-part></tp:taxon-name></italic> (<tp:taxon-name><tp:taxon-name-part taxon-name-part-type="order">Agaricales</tp:taxon-name-part></tp:taxon-name>, <tp:taxon-name><tp:taxon-name-part taxon-name-part-type="genus" reg="Inocybaceae">Inocybaceae</tp:taxon-name-part></tp:taxon-name>) from Pakistan revealed by morphology and multi-locus phylogenetic reconstruction</article-title><source>MycoKeys</source><day>10</day><month>7</month><year>2020</year><volume>69</volume><fpage>1</fpage><lpage>31</lpage><pub-id pub-id-type="doi">10.3897/mycokeys.69.33563</pub-id></mixed-citation></tp:treatment-meta><tp:nomenclature><tp:taxon-name><object-id xmlns:xlink="http://www.w3.org/1999/xlink" content-type="arpha" xlink:type="simple">69B3C893-DC3D-5EA9-990A-AE4D321FDCE7</object-id>
              <tp:taxon-name-part taxon-name-part-type="genus" reg="Inosperma">Inosperma</tp:taxon-name-part>
              <tp:taxon-name-part taxon-name-part-type="species" reg="vinaceobrunneum">vinaceobrunneum</tp:taxon-name-part>
              <object-id xmlns:xlink="http://www.w3.org/1999/xlink" xlink:type="simple">Index Fungorum No: IF557431</object-id>
            </tp:taxon-name><tp:taxon-authority>(Matheny, Ovrebo &amp; Kudzma) Haelew., Index Fungorum 436: 1 (2020).</tp:taxon-authority><tp:nomenclature-citation-list><tp:nomenclature-citation><tp:taxon-name><tp:taxon-name-part taxon-name-part-type="genus" reg="Inocybe"/> <tp:taxon-name-part taxon-name-part-type="species" reg="vinaceobrunnea"/></tp:taxon-name><comment>≡ <tp:taxon-name><tp:taxon-name-part taxon-name-part-type="genus" reg="Inocybe">Inocybe</tp:taxon-name-part> <tp:taxon-name-part taxon-name-part-type="species" reg="vinaceobrunnea">vinaceobrunnea</tp:taxon-name-part></tp:taxon-name> Matheny, Matheny and Kudzma, J. Torrey Bot. Soc. 146(3): 227 (2019). [Basionym] </comment></tp:nomenclature-citation></tp:nomenclature-citation-list></tp:nomenclature><tp:treatment-sec sec-type="notes" id="SECID0EFFFK"><title>Note.</title><p>This combination was made, based on a four-locus phylogeny (<abbrev xmlns:xlink="http://www.w3.org/1999/xlink" xlink:title="nuclear ribosomal RNA gene" id="ABBRID0ELFFK" xlink:type="simple">ITS</abbrev>, <abbrev xmlns:xlink="http://www.w3.org/1999/xlink" xlink:title="nuclear 28S rRNA gene" id="ABBRID0EPFFK" xlink:type="simple">nrLSU</abbrev>, rpb1, rpb2). <italic><tp:taxon-name><tp:taxon-name-part taxon-name-part-type="genus" reg="Inosperma">Inosperma</tp:taxon-name-part> <tp:taxon-name-part taxon-name-part-type="species" reg="vinaceobrunneum">vinaceobrunneum</tp:taxon-name-part></tp:taxon-name></italic> was retrieved in a clade with two other species (<italic><tp:taxon-name><tp:taxon-name-part taxon-name-part-type="genus" reg="Inosperma">I.</tp:taxon-name-part> <tp:taxon-name-part taxon-name-part-type="species" reg="rodiolum">rodiolum</tp:taxon-name-part></tp:taxon-name></italic> (Bres.) Matheny &amp; Esteve-Rav. and an undescribed species), sister to <italic><tp:taxon-name><tp:taxon-name-part taxon-name-part-type="genus" reg="Inosperma">I.</tp:taxon-name-part> <tp:taxon-name-part taxon-name-part-type="species" reg="adaequatum">adaequatum</tp:taxon-name-part></tp:taxon-name></italic> (<xref ref-type="bibr" rid="B39">Matheny and Kudzma 2019</xref>).</p></tp:treatment-sec><ref-list><ref id="B39"><mixed-citation xmlns:xlink="http://www.w3.org/1999/xlink" xlink:type="simple"><person-group><name name-style="western"><surname>Matheny</surname><given-names>PB</given-names></name><name name-style="western"><surname>Kudzma</surname><given-names>LV</given-names></name></person-group> (<year>2019</year>) <article-title>New species of <italic><tp:taxon-name><tp:taxon-name-part taxon-name-part-type="genus">Inocybe</tp:taxon-name-part></tp:taxon-name></italic> (<tp:taxon-name><tp:taxon-name-part taxon-name-part-type="genus">Inocybaceae</tp:taxon-name-part></tp:taxon-name>) from eastern North America.</article-title><source>Journal of the Torrey Botanical Society</source><volume>146</volume>(<issue>3</issue>): <fpage>213</fpage>–<lpage>235</lpage>. <ext-link xlink:type="simple" ext-link-type="doi" xlink:href="10.3159/TORREY-D-18-00060.1">https://doi.org/10.3159/TORREY-D-18-00060.1</ext-link></mixed-citation></ref></ref-list></tp:taxon-treatment>
