# Supplementary material for: New species of Pseudosperma (Agaricales, Inocybaceae) from Pakistan revealed by morphology and multi-locus phylogenetic reconstruction
Source: MycoKeys. 2020 Jul 10;69:1–31. doi: 10.3897/mycokeys.69.33563 (PMC7367896; doi:10.3897/mycokeys.69.33563)
Supplement: XML Treatment for Pseudosperma alboflavellum [file mycokeys.69.33563-treatment6.xml]

<!DOCTYPE tp:taxon-treatment
  PUBLIC "-//TaxonX//DTD Taxonomic Treatment Publishing DTD v0 20100105//EN" "tax-treatment-NSO.dtd">
<tp:taxon-treatment xmlns:tp="http://www.plazi.org/taxpub"><tp:treatment-meta><kwd-group><label>Taxon classification</label><kwd><named-content xmlns:xlink="http://www.w3.org/1999/xlink" content-type="kingdom">Fungi</named-content></kwd><kwd><named-content xmlns:xlink="http://www.w3.org/1999/xlink" content-type="order">Agaricales</named-content></kwd><kwd><named-content xmlns:xlink="http://www.w3.org/1999/xlink" content-type="family">Inocybaceae</named-content></kwd></kwd-group><mixed-citation publication-type="journal"><person-group><name><surname>Saba</surname><given-names>Malka</given-names></name><name><surname>Haelewaters</surname><given-names>Danny</given-names></name><name><surname>Pfister</surname><given-names>Donald H.</given-names></name><name><surname>Khalid</surname><given-names>Abdul Nasir</given-names></name></person-group><article-title>New species of <italic><tp:taxon-name><tp:taxon-name-part taxon-name-part-type="genus" reg="Pseudosperma">Pseudosperma</tp:taxon-name-part></tp:taxon-name></italic> (<tp:taxon-name><tp:taxon-name-part taxon-name-part-type="order">Agaricales</tp:taxon-name-part></tp:taxon-name>, <tp:taxon-name><tp:taxon-name-part taxon-name-part-type="genus" reg="Inocybaceae">Inocybaceae</tp:taxon-name-part></tp:taxon-name>) from Pakistan revealed by morphology and multi-locus phylogenetic reconstruction</article-title><source>MycoKeys</source><day>10</day><month>7</month><year>2020</year><volume>69</volume><fpage>1</fpage><lpage>31</lpage><pub-id pub-id-type="doi">10.3897/mycokeys.69.33563</pub-id></mixed-citation></tp:treatment-meta><tp:nomenclature><tp:taxon-name><object-id xmlns:xlink="http://www.w3.org/1999/xlink" content-type="arpha" xlink:type="simple">6CE9ECF9-3D03-50BB-9282-2893F6D40FD0</object-id>
              <tp:taxon-name-part taxon-name-part-type="genus" reg="Pseudosperma">Pseudosperma</tp:taxon-name-part>
              <tp:taxon-name-part taxon-name-part-type="species" reg="alboflavellum">alboflavellum</tp:taxon-name-part>
              <object-id xmlns:xlink="http://www.w3.org/1999/xlink" xlink:type="simple">Index Fungorum No: IF557432</object-id>
            </tp:taxon-name><tp:taxon-authority>(C.K. Pradeep &amp; Matheny) Haelew., Index Fungorum 436: 1 (2020).</tp:taxon-authority><tp:nomenclature-citation-list><tp:nomenclature-citation><tp:taxon-name><tp:taxon-name-part taxon-name-part-type="genus" reg="Inocybe"/> <tp:taxon-name-part taxon-name-part-type="species" reg="alboflavella"/></tp:taxon-name><comment>≡ <tp:taxon-name><tp:taxon-name-part taxon-name-part-type="genus" reg="Inocybe">Inocybe</tp:taxon-name-part> <tp:taxon-name-part taxon-name-part-type="species" reg="alboflavella">alboflavella</tp:taxon-name-part></tp:taxon-name> C.K. Pradeep &amp; Matheny, Pradeep et al., Mycol. Progr. 15: 13 (2016). [Basionym] </comment></tp:nomenclature-citation></tp:nomenclature-citation-list></tp:nomenclature><tp:treatment-sec sec-type="notes" id="SECID0EYLFK"><title>Note.</title><p>This combination was made, based on phylogenetic placement of the isotype (<xref ref-type="bibr" rid="B48">Pradeep et al. 2016</xref>, this study). In our <abbrev xmlns:xlink="http://www.w3.org/1999/xlink" xlink:title="nuclear 28S rRNA gene" id="ABBRID0ECMFK" xlink:type="simple">nrLSU</abbrev> phylogeny, it was retrieved as a sister species to <italic><tp:taxon-name><tp:taxon-name-part taxon-name-part-type="genus" reg="Pseudosperma">P.</tp:taxon-name-part> <tp:taxon-name-part taxon-name-part-type="species" reg="pakistanense">pakistanense</tp:taxon-name-part></tp:taxon-name></italic> with high support (Figure <xref ref-type="fig" rid="F3">3</xref>).</p></tp:treatment-sec><tp:treatment-sec><!--Section generated to contain objects referenced in tp:taxon-treatment.--><fig id="F3" position="float" orientation="portrait"><object-id xmlns:xlink="http://www.w3.org/1999/xlink" content-type="doi" xlink:type="simple">10.3897/mycokeys.69.33563.figure3</object-id><object-id xmlns:xlink="http://www.w3.org/1999/xlink" content-type="arpha" xlink:type="simple">5C823C3E-1512-5C1B-97A2-1812F005EE8D</object-id><label>Figure 3.</label><caption><p>The best-scoring ML tree (-lnL = 5704.951) of <italic><tp:taxon-name><tp:taxon-name-part taxon-name-part-type="genus" reg="Rimosae">Rimosae</tp:taxon-name-part></tp:taxon-name></italic> s.s. subclade A, complemented with recently-described species within <tp:taxon-name><tp:taxon-name-part taxon-name-part-type="infraspecific-rank">sect.</tp:taxon-name-part> <tp:taxon-name-part taxon-name-part-type="section" reg="Rimosae">Rimosae</tp:taxon-name-part></tp:taxon-name> s.s., reconstructed from the <abbrev xmlns:xlink="http://www.w3.org/1999/xlink" xlink:title="nuclear 28S rRNA gene" id="ABBRID0EJWBK" xlink:type="simple">nrLSU</abbrev> dataset. ML bootstraps (if ≥ 70) are presented above or in front of the branch leading to each node. Thick branches have maximum support (ML BS = 100). Newly-described species are in boldface.</p></caption><graphic xmlns:xlink="http://www.w3.org/1999/xlink" xlink:href="mycokeys-69-001-g003.jpg" position="float" orientation="portrait" xlink:type="simple" id="oo_430575.jpg"><uri content-type="original_file" xlink:type="simple">https://binary.pensoft.net/fig/430575</uri></graphic></fig></tp:treatment-sec><ref-list><ref id="B48"><mixed-citation xmlns:xlink="http://www.w3.org/1999/xlink" xlink:type="simple"><person-group><name name-style="western"><surname>Pradeep</surname><given-names>CK</given-names></name><name name-style="western"><surname>Vrinda</surname><given-names>KB</given-names></name><name name-style="western"><surname>Varghese</surname><given-names>SP</given-names></name><name name-style="western"><surname>Korotkin</surname><given-names>HB</given-names></name><name name-style="western"><surname>Matheny</surname><given-names>PB</given-names></name></person-group> (<year>2016</year>) <article-title>New and noteworthy species of <italic><tp:taxon-name><tp:taxon-name-part taxon-name-part-type="genus">Inocybe</tp:taxon-name-part></tp:taxon-name></italic> (<tp:taxon-name><tp:taxon-name-part taxon-name-part-type="order">Agaricales</tp:taxon-name-part></tp:taxon-name>) from tropical India.</article-title><source>Mycological progress</source><volume>15</volume>(<issue>3</issue>): <fpage>24</fpage>. <ext-link xlink:type="simple" ext-link-type="doi" xlink:href="10.1007/s11557-016-1174-z">https://doi.org/10.1007/s11557-016-1174-z</ext-link></mixed-citation></ref></ref-list></tp:taxon-treatment>
